# Supplementary material for: The interplay of restriction-modification systems with mobile genetic elements and their prokaryotic hosts
Source: Nucleic Acids Res. 2014 Aug 12;42(16):10618–31. doi: 10.1093/nar/gku734 (PMC4176335; doi:10.1093/nar/gku734)
Supplement: SUPPLEMENTARY DATA [file supp_gku734_nar-01501-h-2014-File010.xlsx]

## Sheet: R-M systems
	Supplementary Table 2. Complete list of Types I, II, IIC and III R-M systems and Type IV REases detected in 4,213 prokaryotic genomes.
	I	II	IIC	III	IV	Replicon Description
	0	0	1	0	0	Acetohalobium arabaticum DSM 5501 chromosome
	1	0	1	1	0	Acidovorax citrulli AAC00-1 chromosome
	1	0	0	0	0	Acidovorax avenae subsp. avenae ATCC 19860 chromosome
	0	0	0	0	0	Acinetobacter baumannii ATCC 17978 chromosome
	0	0	0	0	0	Acinetobacter baumannii ATCC 17978 plasmid pAB2
	0	0	0	0	0	Acinetobacter baumannii ATCC 17978 plasmid pAB1
	1	0	0	0	0	Acinetobacter baumannii SDF chromosome
	0	0	0	0	0	Acinetobacter baumannii SDF plasmid p3ABSDF
	0	1	0	0	0	Acinetobacter baumannii SDF plasmid p2ABSDF
	0	0	0	0	0	Acinetobacter baumannii SDF plasmid p1ABSDF
	0	0	0	0	0	Acinetobacter baumannii AYE chromosome
	0	0	0	0	0	Acinetobacter baumannii AYE plasmid p1ABAYE
	0	0	0	0	0	Acinetobacter baumannii AYE plasmid p2ABAYE
	0	0	0	0	0	Acinetobacter baumannii AYE plasmid p4ABAYE
	0	0	0	0	0	Acinetobacter baumannii AYE plasmid p3ABAYE
	0	0	0	0	0	Acinetobacter baumannii ACICU chromosome
	0	0	0	0	0	Acinetobacter baumannii ACICU plasmid pACICU1
	0	0	0	0	0	Acinetobacter baumannii ACICU plasmid pACICU2
	0	1	0	0	0	Acinetobacter baumannii AB307-0294
	0	0	0	0	0	Acinetobacter baumannii AB0057 chromosome
	0	0	0	0	0	Acinetobacter baumannii AB0057 plasmid pAB0057
	0	0	0	0	0	Acinetobacter baumannii MDR-ZJ06 chromosome
	0	0	0	0	0	Acinetobacter baumannii MDR-ZJ06 plasmid pMDR-ZJ06
	0	0	0	0	0	Acinetobacter baumannii 1656-2 chromosome
	0	0	0	0	0	Acinetobacter baumannii 1656-2 plasmid ABKp1
	0	0	0	0	0	Acinetobacter baumannii 1656-2 plasmid ABKp2
	0	0	0	0	0	Acinetobacter baumannii TCDC-AB0715 chromosome
	0	0	0	0	0	Acinetobacter baumannii TCDC-AB0715 plasmid p1ABTCDC0715
	0	0	0	0	0	Acinetobacter baumannii TCDC-AB0715 plasmid p2ABTCDC0715
	0	0	0	0	0	Acinetobacter baumannii MDR-TJ chromosome
	0	0	0	0	0	Acinetobacter baumannii MDR-TJ plasmid pABTJ1
	0	0	0	0	0	Acinetobacter baumannii TYTH-1 chromosome
	0	0	1	0	1	Aciduliprofundum boonei T469 chromosome
	1	0	0	0	0	Acidobacterium capsulatum ATCC 51196 chromosome
	0	1	1	2	0	Acidithiobacillus caldus SM-1 chromosome
	0	0	0	0	0	Acidithiobacillus caldus SM-1 megaplasmid
	0	0	0	0	0	Acidithiobacillus caldus SM-1 plasmid pLAtc1
	0	0	0	0	0	Acidithiobacillus caldus SM-1 plasmid pLAtc2
	0	0	0	0	0	Acidithiobacillus caldus SM-1 plasmid pLAtc3
	0	0	0	0	1	Acidothermus cellulolyticus 11B chromosome
	2	0	0	0	0	Acinetobacter calcoaceticus PHEA-2 chromosome
	0	2	0	0	0	Acidiphilium cryptum JF-5 chromosome
	0	0	0	0	0	Acidiphilium cryptum JF-5 plasmid pACRY08
	0	0	0	0	0	Acidiphilium cryptum JF-5 plasmid pACRY07
	0	0	0	0	0	Acidiphilium cryptum JF-5 plasmid pACRY06
	0	0	0	0	0	Acidiphilium cryptum JF-5 plasmid pACRY05
	0	1	0	0	0	Acidiphilium cryptum JF-5 plasmid pACRY04
	0	0	0	0	0	Acidiphilium cryptum JF-5 plasmid pACRY03
	0	0	0	0	0	Acidiphilium cryptum JF-5 plasmid pACRY02
	0	0	0	0	0	Acidiphilium cryptum JF-5 plasmid pACRY01
	0	0	0	0	0	Acinetobacter oleivorans DR1 chromosome
	1	0	1	0	1	Acidithiobacillus ferrooxidans ATCC 53993 chromosome
	2	0	0	0	1	Acidithiobacillus ferrooxidans ATCC 23270 chromosome
	1	0	0	1	1	Acidaminococcus fermentans DSM 20731 chromosome
	1	0	1	2	1	Acidithiobacillus ferrivorans SS3 chromosome
	0	0	0	0	0	Acidianus hospitalis W1 chromosome
	0	1	0	1	0	Acidaminococcus intestini RyC-MR95 chromosome
	2	1	1	0	0	Acidovorax sp. JS42 chromosome
	0	1	0	0	0	Acidovorax sp. JS42 plasmid pAOVO02
	0	0	0	0	0	Acidovorax sp. JS42 plasmid pAOVO01
	1	0	0	0	0	Acidovorax sp. KKS102 chromosome
	2	1	0	0	1	Acholeplasma laidlawii PG-8A chromosome
	1	1	0	0	0	Acaryochloris marina MBIC11017 chromosome
	0	0	0	0	0	Acaryochloris marina MBIC11017 plasmid pREB1
	0	0	0	0	0	Acaryochloris marina MBIC11017 plasmid pREB2
	0	0	0	0	0	Acaryochloris marina MBIC11017 plasmid pREB3
	0	0	0	0	0	Acaryochloris marina MBIC11017 plasmid pREB4
	0	0	0	0	0	Acaryochloris marina MBIC11017 plasmid pREB5
	0	0	0	0	0	Acaryochloris marina MBIC11017 plasmid pREB6
	0	0	0	0	0	Acaryochloris marina MBIC11017 plasmid pREB7
	0	0	0	0	0	Acaryochloris marina MBIC11017 plasmid pREB8
	0	0	0	0	0	Acaryochloris marina MBIC11017 plasmid pREB9
	1	0	0	0	0	Actinosynnema mirum DSM 43827 chromosome
	0	0	0	0	0	Granulicella tundricola chromosome
	0	0	0	0	0	Granulicella tundricola plasmid pACIX901
	0	0	0	0	0	Granulicella tundricola plasmid pACIX903
	0	0	0	0	0	Granulicella tundricola plasmid pACIX904
	0	0	0	0	0	Granulicella tundricola plasmid pACIX905
	0	0	0	0	0	Granulicella tundricola plasmid pACIX902
	1	0	0	0	0	Aciduliprofundum sp. MAR08-339
	1	0	0	0	1	Actinoplanes missouriensis 431
	0	0	0	0	0	Acidiphilium multivorum AIU301
	0	0	0	0	0	Acidiphilium multivorum AIU301 plasmid pACMV1
	0	0	0	0	0	Acidiphilium multivorum AIU301 plasmid pACMV3
	0	0	0	0	0	Acidiphilium multivorum AIU301 plasmid pACMV5
	0	0	0	0	0	Acidiphilium multivorum AIU301 plasmid pACMV6
	0	0	0	0	0	Acidiphilium multivorum AIU301 plasmid pACMV8
	0	0	0	0	0	Acidiphilium multivorum AIU301 plasmid pACMV2
	0	0	0	0	0	Acidiphilium multivorum AIU301 plasmid pACMV4
	0	0	0	0	0	Acidiphilium multivorum AIU301 plasmid pACMV7
	0	0	1	0	1	Acetobacter pasteurianus IFO 3283-01
	0	0	0	0	0	Acetobacter pasteurianus IFO 3283-01 plasmid pAPA01-011
	2	0	0	0	0	Acetobacter pasteurianus IFO 3283-01 plasmid pAPA01-020
	0	0	1	0	0	Acetobacter pasteurianus IFO 3283-01 plasmid pAPA01-030
	0	0	0	0	0	Acetobacter pasteurianus IFO 3283-01 plasmid pAPA01-040
	0	0	0	0	0	Acetobacter pasteurianus IFO 3283-01 plasmid pAPA01-050
	0	0	0	0	0	Acetobacter pasteurianus IFO 3283-01 plasmid pAPA01-060
	0	0	1	0	1	Acetobacter pasteurianus IFO 3283-03
	0	0	0	0	0	Acetobacter pasteurianus IFO 3283-03 plasmid pAPA03-010
	2	0	0	0	0	Acetobacter pasteurianus IFO 3283-03 plasmid pAPA03-020
	0	0	1	0	0	Acetobacter pasteurianus IFO 3283-03 plasmid pAPA03-030
	0	0	0	0	0	Acetobacter pasteurianus IFO 3283-03 plasmid pAPA03-040
	0	0	0	0	0	Acetobacter pasteurianus IFO 3283-03 plasmid pAPA03-050
	0	0	0	0	0	Acetobacter pasteurianus IFO 3283-03 plasmid pAPA03-060
	0	0	1	0	1	Acetobacter pasteurianus IFO 3283-07
	0	0	0	0	0	Acetobacter pasteurianus IFO 3283-07 plasmid pAPA07-010
	2	0	0	0	0	Acetobacter pasteurianus IFO 3283-07 plasmid pAPA07-020
	0	0	1	0	0	Acetobacter pasteurianus IFO 3283-07 plasmid pAPA07-030
	0	0	0	0	0	Acetobacter pasteurianus IFO 3283-07 plasmid pAPA07-040
	0	0	0	0	0	Acetobacter pasteurianus IFO 3283-07 plasmid pAPA07-050
	0	0	0	0	0	Acetobacter pasteurianus IFO 3283-07 plasmid pAPA07-060
	0	0	1	0	1	Acetobacter pasteurianus IFO 3283-22
	0	0	0	0	0	Acetobacter pasteurianus IFO 3283-22 plasmid pAPA22-010
	2	0	0	0	0	Acetobacter pasteurianus IFO 3283-22 plasmid pAPA22-020
	0	0	1	0	0	Acetobacter pasteurianus IFO 3283-22 plasmid pAPA22-030
	0	0	0	0	0	Acetobacter pasteurianus IFO 3283-22 plasmid pAPA22-040
	0	0	0	0	0	Acetobacter pasteurianus IFO 3283-22 plasmid pAPA22-050
	0	0	0	0	0	Acetobacter pasteurianus IFO 3283-22 plasmid pAPA22-060
	0	0	1	0	1	Acetobacter pasteurianus IFO 3283-26
	0	0	0	0	0	Acetobacter pasteurianus IFO 3283-26 plasmid pAPA26-013
	2	0	0	0	0	Acetobacter pasteurianus IFO 3283-26 plasmid pAPA26-020
	0	0	1	0	0	Acetobacter pasteurianus IFO 3283-26 plasmid pAPA26-030
	0	0	0	0	0	Acetobacter pasteurianus IFO 3283-26 plasmid pAPA26-040
	0	0	0	0	0	Acetobacter pasteurianus IFO 3283-26 plasmid pAPA26-050
	0	0	0	0	0	Acetobacter pasteurianus IFO 3283-26 plasmid pAPA26-060
	0	0	1	0	1	Acetobacter pasteurianus IFO 3283-32
	0	0	0	0	0	Acetobacter pasteurianus IFO 3283-32 plasmid pAPA32-012
	2	0	0	0	0	Acetobacter pasteurianus IFO 3283-32 plasmid pAPA32-020
	0	0	1	0	0	Acetobacter pasteurianus IFO 3283-32 plasmid pAPA32-030
	0	0	0	0	0	Acetobacter pasteurianus IFO 3283-32 plasmid pAPA32-040
	0	0	0	0	0	Acetobacter pasteurianus IFO 3283-32 plasmid pAPA32-050
	0	0	0	0	0	Acetobacter pasteurianus IFO 3283-32 plasmid pAPA32-060
	0	0	1	0	1	Acetobacter pasteurianus IFO 3283-01-42C
	0	0	0	0	0	Acetobacter pasteurianus IFO 3283-01-42C plasmid pAPA42C_011
	2	0	0	0	0	Acetobacter pasteurianus IFO 3283-01-42C plasmid pAPA42C_020
	0	0	1	0	0	Acetobacter pasteurianus IFO 3283-01-42C plasmid pAPA42C_030
	0	0	0	0	0	Acetobacter pasteurianus IFO 3283-01-42C plasmid pAPA42C_040
	0	0	0	0	0	Acetobacter pasteurianus IFO 3283-01-42C plasmid pAPA42C_050
	0	0	0	0	0	Acetobacter pasteurianus IFO 3283-01-42C plasmid pAPA42C_060
	0	0	1	0	1	Acetobacter pasteurianus IFO 3283-12
	0	0	0	0	0	Acetobacter pasteurianus IFO 3283-12 plasmid pAPA12-014
	2	0	0	0	0	Acetobacter pasteurianus IFO 3283-12 plasmid pAPA12-020
	0	0	1	0	0	Acetobacter pasteurianus IFO 3283-12 plasmid pAPA12-030
	0	0	0	0	0	Acetobacter pasteurianus IFO 3283-12 plasmid pAPA12-040
	0	0	0	0	0	Acetobacter pasteurianus IFO 3283-12 plasmid pAPA12-050
	0	0	0	0	0	Acetobacter pasteurianus IFO 3283-12 plasmid pAPA12-060
	3	0	0	0	1	Candidatus Accumulibacter phosphatis clade IIA str. UW-1
	0	0	0	0	0	Candidatus Accumulibacter phosphatis clade IIA str. UW-1 plasmid
	0	0	0	0	0	Candidatus Accumulibacter phosphatis clade IIA str. UW-1 plasmid
	0	0	0	0	0	Candidatus Accumulibacter phosphatis clade IIA str. UW-1 plasmid
	2	1	0	1	0	Actinobacillus pleuropneumoniae serovar 5b str. L20 chromosome
	1	0	0	2	0	Actinobacillus pleuropneumoniae serovar 3 str. JL03 chromosome
	1	0	0	0	0	Actinobacillus pleuropneumoniae serovar 7 str. AP76
	0	0	0	0	0	Actinobacillus pleuropneumoniae serovar 7 str. AP76 plasmid APP7_C
	0	0	0	0	0	Actinobacillus pleuropneumoniae serovar 7 str. AP76 plasmid ABB7_B
	0	0	0	0	0	Actinobacillus pleuropneumoniae serovar 7 str. AP76 plasmid APP7_A
	0	0	0	0	0	Acidilobus saccharovorans 345-15 chromosome
	0	0	0	0	1	Actinoplanes sp. SE50/110 chromosome
	2	0	0	1	1	Actinobacillus suis H91-0380 chromosome
	1	0	0	0	0	Acinetobacter sp. ADP1 chromosome
	1	0	0	1	0	Actinobacillus succinogenes 130Z chromosome
	2	1	1	0	0	Acetobacterium woodii DSM 1030 chromosome
	1	0	0	0	0	Achromobacter xylosoxidans A8 chromosome
	0	0	0	0	0	Achromobacter xylosoxidans A8 plasmid pA81
	0	0	0	0	0	Achromobacter xylosoxidans A8 plasmid pA82
	0	0	0	1	1	Acidimicrobium ferrooxidans DSM 10331 chromosome
	0	0	0	0	1	Advenella kashmirensis WT001 chromosome
	0	0	0	0	0	Advenella kashmirensis WT001 plasmid pWTk445
	0	0	0	0	1	Aeromonas hydrophila subsp. hydrophila ATCC 7966 chromosome
	0	1	0	0	0	Aeropyrum pernix K1
	0	0	0	0	0	Aeromonas salmonicida subsp. salmonicida A449
	0	0	1	0	0	Aeromonas salmonicida subsp. salmonicida A449 plasmid 4
	0	0	0	0	0	Aeromonas salmonicida subsp. salmonicida A449 plasmid 5
	0	0	0	0	0	Aeromonas salmonicida salmonicida A449 plasmid pAsa1
	0	0	0	0	0	Aeromonas salmonicida salmonicida A449 plasmid pAsa3
	0	0	0	0	0	Aeromonas salmonicida salmonicida A449 plasmid pAsa2
	1	0	2	0	0	Aequorivita sublithincola DSM 14238 chromosome
	0	0	0	0	0	Aerococcus urinae ACS-120-V-Col10a chromosome
	0	0	0	0	0	Aeromonas veronii B565 chromosome
	0	0	0	1	0	Aggregatibacter actinomycetemcomitans D11S-1 chromosome
	0	0	0	0	0	Aggregatibacter actinomycetemcomitans plasmid S25
	0	0	0	0	0	Aggregatibacter actinomycetemcomitans D11S-1 plasmid S57
	0	0	0	0	0	Aggregatibacter phage S1249
	1	0	0	0	0	Aggregatibacter actinomycetemcomitans ANH9381 chromosome
	0	0	0	1	0	Aggregatibacter actinomycetemcomitans D7S-1 chromosome
	0	0	1	0	0	Aggregatibacter aphrophilus NJ8700 chromosome
	0	0	0	0	0	Agrobacterium sp. H13-3 chromosome
	0	0	0	0	1	Agrobacterium sp. H13-3 chromosome linear
	0	0	0	0	0	Agrobacterium sp. H13-3 plasmid pAspH13-3a
	0	0	0	0	0	Agrobacterium radiobacter K84 chromosome 1
	0	0	0	0	0	Agrobacterium radiobacter K84 chromosome 2
	0	0	1	0	0	Agrobacterium radiobacter K84 plasmid pAtK84c
	0	0	0	0	0	Agrobacterium radiobacter K84 plasmid pAtK84b
	0	0	0	0	0	Agrobacterium radiobacter K84 plasmid pAgK84
	0	0	0	0	0	Agrobacterium fabrum str. C58 chromosome circular
	0	0	0	0	0	Agrobacterium tumefaciens str. C58 chromosome linear
	0	0	0	0	0	Agrobacterium tumefaciens str. C58 plasmid At
	0	0	0	0	0	Agrobacterium tumefaciens str. C58 plasmid Ti
	0	0	0	0	0	Agrobacterium vitis S4 chromosome 1
	0	0	0	0	0	Agrobacterium vitis S4 chromosome 2
	0	0	0	0	0	Agrobacterium vitis S4 plasmid pAtS4b
	0	0	0	0	0	Agrobacterium vitis S4 plasmid pAtS4a
	0	0	0	0	0	Agrobacterium vitis S4 plasmid pAtS4c
	0	0	0	0	0	Agrobacterium vitis S4 plasmid pTiS4
	0	0	0	0	0	Agrobacterium vitis S4 plasmid pAtS4e
	1	0	0	1	0	Akkermansia muciniphila ATCC BAA-835 chromosome
	0	1	0	0	0	Alicyclobacillus acidocaldarius subsp. acidocaldarius DSM 446
	0	0	0	0	0	Alicyclobacillus acidocaldarius subsp. acidocaldarius DSM 446
	0	0	0	0	0	Alicyclobacillus acidocaldarius subsp. acidocaldarius DSM 446
	0	0	0	0	0	Alicyclobacillus acidocaldarius subsp. acidocaldarius DSM 446
	0	0	1	0	0	Alicyclobacillus acidocaldarius subsp. acidocaldarius Tc-4-1
	1	0	0	0	0	Alcanivorax borkumensis SK2 chromosome
	0	1	0	0	0	Alicycliphilus denitrificans BC chromosome
	0	0	0	0	0	Alicycliphilus denitrificans BC plasmid pALIDE01
	0	0	0	0	0	Alicycliphilus denitrificans BC plasmid pALIDE02
	1	0	0	1	0	Alicycliphilus denitrificans K601 chromosome
	0	0	0	0	0	Alicycliphilus denitrificans K601 plasmid pALIDE201
	0	0	0	0	1	Alcanivorax dieselolei B5 chromosome
	1	0	0	0	0	Alkalilimnicola ehrlichii MLHE-1 chromosome
	2	0	0	0	0	Alistipes finegoldii DSM 17242 chromosome
	4	0	0	0	0	Alteromonas macleodii str. 'Deep ecotype' chromosome
	2	0	0	0	0	Alteromonas macleodii ATCC 27126 chromosome
	0	0	0	0	1	Alteromonas macleodii str. 'English Channel 673' chromosome
	1	0	0	0	0	Alteromonas macleodii str. 'Balearic Sea AD45' chromosome
	0	0	0	0	0	Alteromonas macleodii str. 'Balearic Sea AD45' plasmid pAMBAS45
	0	0	0	0	0	Alteromonas macleodii str. 'Black Sea 11' chromosome
	3	0	0	0	0	Alteromonas macleodii AltDE1 chromosome
	0	0	0	0	0	Alteromonas macleodii AltDE1 plasmid pAMDE1-300
	3	0	1	0	0	Alkaliphilus metalliredigens QYMF chromosome
	0	1	0	1	0	Alkaliphilus oremlandii OhILAs chromosome
	1	0	0	0	0	Aliivibrio salmonicida LFI1238 chromosome chromosome 1
	0	0	0	0	0	Aliivibrio salmonicida LFI1238 chromosome 2
	0	0	0	0	0	Aliivibrio salmonicida LFI1238 plasmid pVSAL320
	0	0	0	0	0	Aliivibrio salmonicida LFI1238 plasmid pVSAL54
	0	0	0	0	0	Aliivibrio salmonicida LFI1238 plasmid pVSAL43
	0	0	0	0	0	Aliivibrio salmonicida LFI1238 plasmid pVSAL840
	1	1	0	1	1	Alteromonas sp. SN2 chromosome
	0	0	1	0	0	Allochromatium vinosum DSM 180 chromosome
	1	0	0	0	0	Allochromatium vinosum DSM 180 plasmid pALVIN01
	0	0	0	0	0	Allochromatium vinosum DSM 180 plasmid pALVIN02
	0	0	0	0	0	Candidatus Amoebophilus asiaticus 5a2 chromosome
	1	0	1	0	0	Aminobacterium colombiense DSM 12261 chromosome
	0	0	0	0	0	Ammonifex degensii KC4 chromosome
	0	0	0	0	0	Ammonifex degensii KC4 plasmid pADEG01
	0	0	0	0	0	Amycolatopsis mediterranei U32 chromosome
	0	0	0	0	0	Amycolatopsis mediterranei S699 chromosome
	0	0	0	0	0	Amycolatopsis mediterranei S699 chromosome
	0	2	0	0	0	Amycolicicoccus subflavus DQS3-9A1 chromosome
	0	0	0	0	0	Amycolicicoccus subflavus DQS3-9A1 plasmid pAS9A-1
	1	0	0	0	0	Amycolicicoccus subflavus DQS3-9A1 plasmid pAS9A-2
	1	2	0	0	0	Amphibacillus xylanus NBRC 15112
	1	2	8	0	2	Anabaena sp. 90 chromosome chANA01
	0	1	2	0	0	Anabaena sp. 90 chromosome chANA02
	0	0	0	0	0	Anabaena sp. 90 plasmid pANA03
	0	0	0	0	0	Anabaena sp. 90 plasmid pANA01
	0	0	0	0	0	Anabaena sp. 90 plasmid pANA02
	0	0	0	0	0	Anaplasma centrale str. Israel chromosome
	3	4	1	0	0	Anabaena cylindrica PCC 7122
	0	0	0	0	0	Anabaena cylindrica PCC 7122 plasmid pANACY.01
	0	0	0	0	0	Anabaena cylindrica PCC 7122 plasmid pANACY.03
	0	0	0	0	0	Anabaena cylindrica PCC 7122 plasmid pANACY.04
	0	0	0	0	0	Anabaena cylindrica PCC 7122 plasmid pANACY.06
	0	0	0	0	0	Anabaena cylindrica PCC 7122 plasmid pANACY.05
	0	0	0	0	0	Anabaena cylindrica PCC 7122 plasmid pANACY.02
	1	0	0	0	2	Anaeromyxobacter dehalogenans 2CP-C chromosome
	0	0	0	0	1	Anaeromyxobacter dehalogenans 2CP-1 chromosome
	1	3	0	0	3	Anoxybacillus flavithermus WK1 chromosome
	0	0	0	0	0	Anaplasma marginale str. St. Maries chromosome
	0	0	0	0	0	Anaplasma marginale str. Florida
	1	0	0	0	0	Anaerobaculum mobile DSM 13181 chromosome
	0	0	0	0	0	Anaplasma phagocytophilum HZ
	0	1	0	1	0	Anaerococcus prevotii DSM 20548 chromosome
	0	0	0	0	0	Anaerococcus prevotii DSM 20548 plasmid pAPRE01
	0	0	0	0	3	Anaeromyxobacter sp. Fw109-5 chromosome
	1	0	0	0	0	Anaeromyxobacter sp. K chromosome
	0	2	0	0	0	Caldicellulosiruptor bescii DSM 6725 chromosome
	0	0	0	0	0	Caldicellulosiruptor bescii DSM 6725 plasmid pATHE01
	0	0	0	0	0	Caldicellulosiruptor bescii DSM 6725 plasmid pATHE02
	0	4	0	0	0	Anaerolinea thermophila UNI-1
	3	0	0	0	1	Anabaena variabilis ATCC 29413 chromosome
	0	0	0	0	1	Anabaena variabilis ATCC 29413 plasmid A
	0	0	0	0	0	Anabaena variabilis ATCC 29413 plasmid B
	0	0	0	0	0	Anabaena variabilis ATCC 29413 plasmid C
	0	0	0	0	0	Anabaena variabilis ATCC 29413 incision element
	0	0	0	0	0	Aquifex aeolicus VF5
	0	0	0	0	0	Aquifex aeolicus VF5 plasmid ece1
	2	0	2	0	2	Arthrobacter arilaitensis Re117 chromosome
	1	0	0	0	0	Arthrobacter arilaitensis Re117 plasmid pRE117-1
	0	0	0	0	0	Arthrobacter arilaitensis Re117 plasmid pRE117-2
	0	0	0	0	2	Arthrobacter aurescens TC1
	0	0	0	0	0	Arthrobacter aurescens TC1 plasmid TC2
	0	0	2	0	0	Arthrobacter aurescens TC1 plasmid TC1
	0	1	0	0	1	Arcobacter butzleri RM4018 chromosome
	0	0	0	0	1	Arcobacter butzleri ED-1
	1	0	0	0	2	Arthrobacter chlorophenolicus A6 chromosome
	0	0	0	0	0	Arthrobacter chlorophenolicus A6 plasmid pACHL01
	0	0	1	0	0	Arthrobacter chlorophenolicus A6 plasmid pACHL02
	1	0	0	0	2	Arthrobacter sp. FB24
	0	0	0	0	0	Arthrobacter sp. FB24 plasmid 3
	0	0	0	0	0	Arthrobacter sp. FB24 plasmid 1
	0	0	1	0	0	Arthrobacter sp. FB24 plasmid 2
	0	0	0	0	0	Archaeoglobus fulgidus DSM 4304
	1	1	0	1	0	Arcanobacterium haemolyticum DSM 20595 chromosome
	0	0	0	0	1	Arcobacter sp. L
	0	0	0	0	0	Arcobacter sp. L plasmid pABL
	1	1	0	0	2	Arcobacter nitrofigilis DSM 7299 chromosome
	0	0	0	0	1	Arthrobacter phenanthrenivorans Sphe3 chromosome
	0	0	0	0	0	Arthrobacter phenanthrenivorans Sphe3 plasmid pASPHE301
	0	0	0	0	0	Arthrobacter phenanthrenivorans Sphe3 plasmid pASPHE302
	0	0	0	0	0	Archaeoglobus profundus DSM 5631 chromosome
	0	0	0	0	0	Archaeoglobus profundus DSM 5631 plasmid pArcpr01
	0	0	0	0	2	Arthrobacter sp. Rue61a chromosome
	0	0	0	0	0	Arthrobacter sp. Rue61a plasmid p232
	2	1	0	0	1	Candidatus Arthromitus sp. SFB-mouse-Japan
	2	1	0	0	1	Candidatus Arthromitus sp. SFB-mouse-Yit
	1	0	0	0	0	Candidatus Arthromitus sp. SFB-rat-Yit
	2	2	0	0	0	Methanocella arvoryzae MRE50 chromosome
	0	1	0	0	0	Archaeoglobus veneficus SNP6 chromosome
	0	0	0	0	0	Asticcacaulis excentricus CB 48 chromosome 1
	0	0	0	0	0	Asticcacaulis excentricus CB 48 chromosome 2
	0	0	0	0	0	Asticcacaulis excentricus CB 48 plasmid pASTEX01
	0	0	0	0	0	Asticcacaulis excentricus CB 48 plasmid pASTEX02
	1	0	1	0	1	Atopobium parvulum DSM 20469 chromosome
	0	1	1	0	1	Azospirillum sp. B510 chromosome
	0	0	0	0	0	Azospirillum sp. B510 plasmid pAB510a
	0	0	0	0	0	Azospirillum sp. B510 plasmid pAB510b
	0	0	0	0	0	Azospirillum sp. B510 plasmid pAB510c
	0	0	0	0	0	Azospirillum sp. B510 plasmid pAB510d
	0	0	0	0	0	Azospirillum sp. B510 plasmid pAB510e
	0	0	0	0	0	Azospirillum sp. B510 plasmid pAB510f
	0	0	0	0	0	Azospirillum brasilense Sp245
	0	0	0	0	0	Azospirillum brasilense Sp245 plasmid AZOBR_p1
	0	0	0	0	0	Azospirillum brasilense Sp245 plasmid AZOBR_p3
	0	0	0	0	0	Azospirillum brasilense Sp245 plasmid AZOBR_p4
	0	0	0	0	0	Azospirillum brasilense Sp245 plasmid AZOBR_p6
	0	0	0	0	0	Azospirillum brasilense Sp245 plasmid AZOBR_p2
	0	0	0	0	0	Azospirillum brasilense Sp245 plasmid AZOBR_p5
	0	0	0	1	0	Azorhizobium caulinodans ORS 571 chromosome
	0	0	0	0	0	Azospirillum lipoferum 4B
	0	0	0	0	0	Azospirillum lipoferum 4B plasmid AZO_p1
	0	0	0	0	0	Azospirillum lipoferum 4B plasmid AZO_p2
	0	0	0	0	0	Azospirillum lipoferum 4B plasmid AZO_p4
	0	0	0	0	0	Azospirillum lipoferum 4B plasmid AZO_p6
	0	0	0	0	0	Azospirillum lipoferum 4B plasmid AZO_p3
	0	0	0	0	0	Azospirillum lipoferum 4B plasmid AZO_p5
	0	0	0	0	0	Candidatus Azobacteroides pseudotrichonymphae genomovar. CFP2
	0	0	0	0	0	Candidatus Azobacteroides pseudotrichonymphae genomovar. CFP2
	0	0	0	0	0	Candidatus Azobacteroides pseudotrichonymphae genomovar. CFP2
	0	0	0	0	0	Candidatus Azobacteroides pseudotrichonymphae genomovar. CFP2
	0	0	0	0	0	Candidatus Azobacteroides pseudotrichonymphae genomovar. CFP2
	1	0	0	1	2	Aromatoleum aromaticum EbN1 chromosome
	0	0	1	0	0	Azoarcus sp. EbN1 plasmid 1
	1	0	0	0	1	Azoarcus sp. EbN1 plasmid 2
	0	0	0	0	0	Azoarcus sp. BH72 chromosome
	0	0	0	1	0	Azotobacter vinelandii DJ chromosome
	1	0	0	0	1	Bacillus amyloliquefaciens FZB42
	0	2	0	0	0	Bacillus amyloliquefaciens DSM 7
	0	2	0	0	0	Bacillus amyloliquefaciens TA208 chromosome
	0	2	0	0	0	Bacillus amyloliquefaciens XH7 chromosome
	0	2	0	0	0	Bacillus amyloliquefaciens LL3 chromosome
	0	0	0	0	0	Bacillus amyloliquefaciens LL3 plasmid pMC1
	1	0	0	0	1	Bacillus amyloliquefaciens subsp. plantarum YAU B9601-Y2
	1	0	0	0	1	Bacillus amyloliquefaciens Y2 chromosome
	1	0	0	0	1	Bacillus amyloliquefaciens subsp. plantarum CAU B946
	0	1	0	0	1	Bacillus amyloliquefaciens subsp. plantarum AS43.3 chromosome
	0	0	0	0	0	Bacillus anthracis str. Ames chromosome
	0	0	0	0	0	Bacillus anthracis str. 'Ames Ancestor' chromosome
	0	0	0	0	0	Bacillus anthracis str. 'Ames Ancestor' plasmid pXO1
	0	0	0	0	0	Bacillus anthracis str. 'Ames Ancestor' plasmid pXO2
	0	0	0	0	0	Bacillus anthracis str. A0248
	0	0	0	0	0	Bacillus anthracis str. A0248 plasmid pXO1
	0	0	0	0	0	Bacillus anthracis str. A0248 plasmid pXO2
	0	0	0	0	0	Bacillus anthracis str. Sterne chromosome
	0	0	0	0	0	Bacillus anthracis str. CDC 684 chromosome
	0	0	0	0	0	Bacillus anthracis str. CDC 684 plasmid pX01
	0	0	0	0	0	Bacillus anthracis str. CDC 684 plasmid pX02
	1	0	0	0	0	Bacillus cereus biovar anthracis str. CI chromosome
	0	0	0	0	0	Bacillus cereus biovar anthracis str. CI plasmid pBAslCI14
	0	0	0	0	0	Bacillus cereus biovar anthracis str. CI plasmid pCI-XO2
	0	0	0	0	0	Bacillus cereus biovar anthracis str. CI plasmid pCI-XO1
	0	0	0	0	0	Bacillus anthracis str. H9401 chromosome
	0	0	0	0	0	Bacillus anthracis str. H9401 plasmid BAP1
	0	0	0	0	0	Bacillus anthracis str. H9401 plasmid BAP2
	0	2	0	0	1	Bacillus atrophaeus 1942 chromosome
	0	0	0	0	0	Bartonella bacilliformis KC583
	0	0	0	0	0	Bacillus cereus AH187 chromosome
	0	0	0	0	0	Bacillus cereus AH187 plasmid pAH187_3
	0	0	0	0	0	Bacillus cereus AH187 plasmid pAH187_45
	0	0	0	0	0	Bacillus cereus AH187 plasmid pAH187_270
	0	0	0	0	0	Bacillus cereus AH187 plasmid pAH187_12
	1	2	0	1	0	Bacillus cereus ATCC 10987 chromosome
	0	0	0	0	0	Bacillus cereus ATCC 10987 plasmid pBc10987
	0	0	0	0	0	Bacillus cereus E33L chromosome
	0	0	0	0	0	Bacillus cereus E33L plasmid pE33L9
	0	0	0	0	0	Bacillus cereus E33L plasmid pE33L8
	0	0	0	0	0	Bacillus cereus E33L plasmid pE33L54
	0	0	0	0	0	Bacillus cereus E33L plasmid pE33L5
	0	0	0	0	0	Bacillus cereus E33L plasmid pE33L466
	0	0	0	1	0	Bacillus cereus B4264 chromosome
	1	1	0	0	0	Bacillus cereus AH820 chromosome
	0	0	0	0	0	Bacillus cereus AH820 plasmid pAH820_10
	0	0	0	0	0	Bacillus cereus AH820 plasmid pAH820_272
	0	0	0	0	0	Bacillus cereus AH820 plasmid pAH820_3
	0	1	0	0	0	Bacillus cereus ATCC 14579
	0	0	0	0	0	Bacillus cereus ATCC 14579 plasmid pBClin15
	0	2	0	0	0	Bacillus cereus G9842 chromosome
	0	0	0	0	0	Bacillus cereus G9842 plasmid pG9842_140
	0	0	0	0	0	Bacillus cereus G9842 plasmid pG9842_209
	0	2	0	0	1	Bacillus cytotoxicus NVH 391-98 chromosome
	0	0	0	0	0	Bacillus cereus subsp. cytotoxis NVH 391-98 plasmid pBC9801
	0	0	0	0	0	Bacillus cereus Q1 chromosome
	0	0	0	0	0	Bacillus cereus Q1 plasmid pBc53
	0	0	0	0	0	Bacillus cereus Q1 plasmid pBc239
	0	0	0	0	1	Bacillus cereus 03BB102
	0	0	0	0	0	Bacillus cereus 03BB102 plasmid p03BB102_179
	1	1	0	0	0	Bacillus cereus F837/76 chromosome
	0	0	0	0	0	Bacillus cereus F837/76 plasmid pF837_10
	0	0	0	0	0	Bacillus cereus F837/76 plasmid pF837_55
	0	0	0	0	0	Bacillus cereus NC7401
	0	0	0	0	0	Bacillus cereus NC7401 plasmid pNC1
	0	0	0	0	0	Bacillus cereus NC7401 plasmid pNC2
	0	0	0	0	0	Bacillus cereus NC7401 plasmid pNC4
	0	0	0	0	0	Bacillus cereus NC7401 plasmid pNCcld
	0	0	0	0	0	Bacillus cereus NC7401 plasmid pNC3
	0	0	0	0	0	Bacillus cereus FRI-35 chromosome
	0	0	0	0	0	Bacillus cereus FRI-35 plasmid p01
	0	0	0	0	0	Bacillus cereus FRI-35 plasmid p02
	0	0	0	0	0	Bacillus cereus FRI-35 plasmid p04
	0	0	0	0	0	Bacillus cereus FRI-35 plasmid p03
	0	0	0	0	0	Bartonella clarridgeiae 73
	0	0	0	0	0	Baumannia cicadellinicola str. Hc (Homalodisca coagulata)
	0	1	0	0	0	Bacillus clausii KSM-K16
	2	0	0	0	2	Bacillus coagulans 2-6 chromosome
	4	0	0	1	1	Bacillus coagulans 36D1 chromosome
	1	2	0	0	0	Bacillus cellulosilyticus DSM 2522 chromosome
	0	1	2	1	1	Bacteroides fragilis YCH46 chromosome
	0	0	0	0	0	Bacteroides fragilis YCH46 plasmid pBFY46
	3	1	0	2	1	Bacteroides fragilis NCTC 9343 chromosome
	0	0	0	0	0	Bacteroides fragilis NCTC 9343 plasmid pBF9343
	2	0	1	1	0	Bacteroides fragilis 638R
	0	0	3	2	0	Bartonella grahamii as4aup
	0	0	0	0	0	Bartonella grahamii as4aup plasmid pBGR3
	0	2	0	0	0	Bacillus halodurans C-125 chromosome
	0	0	1	0	0	Bartonella henselae str. Houston-1 chromosome
	2	1	2	0	0	Bacteroides helcogenes P 36-108 chromosome
	1	0	0	0	0	Bacillus sp. JS chromosome
	2	0	0	0	0	Bacillus licheniformis ATCC 14580 chromosome
	2	0	0	0	0	Bacillus licheniformis DSM 13 = ATCC 14580 chromosome
	1	0	0	0	0	Bacteriovorax marinus SJ
	0	0	0	0	0	Bacteriovorax marinus SJ plasmid pBMS1
	0	0	0	0	0	Bacillus megaterium QM B1551 chromosome
	0	0	0	0	0	Bacillus megaterium QM B1551 plasmid pBM700
	0	0	0	0	0	Bacillus megaterium QM B1551 plasmid pBM500
	0	0	0	0	0	Bacillus megaterium QM B1551 plasmid pBM600
	0	0	0	0	0	Bacillus megaterium QM B1551 plasmid pBM300
	0	0	0	0	0	Bacillus megaterium QM B1551 plasmid pBM200
	0	0	0	0	0	Bacillus megaterium QM B1551 plasmid pBM100
	0	0	0	0	0	Bacillus megaterium QM B1551 plasmid pBM400
	0	0	0	0	0	Bacillus megaterium DSM 319 chromosome
	0	0	1	0	2	Bacillus megaterium WSH-002 chromosome
	0	0	0	0	0	Bacillus megaterium WSH-002 plasmid WSH-002_p1
	0	0	0	0	0	Bacillus megaterium WSH-002 plasmid WSH-002_p2
	0	0	0	0	0	Bacillus megaterium WSH-002 plasmid WSH-002_p3
	1	0	0	0	0	Bacillus pseudofirmus OF4 chromosome
	0	0	0	0	0	Bacillus pseudofirmus OF4 plasmid pBpOF4-02
	0	0	1	0	0	Bacillus pseudofirmus OF4 plasmid pBpOF4-01
	0	1	0	0	0	Bacillus pumilus SAFR-032 chromosome
	0	0	0	0	0	Bartonella quintana str. Toulouse
	0	0	0	0	0	Bartonella quintana RM-11 chromosome
	0	2	1	0	0	Bacteroides salanitronis DSM 18170 chromosome
	0	0	0	0	0	Bacteroides salanitronis DSM 18170 plasmid pBACSA01
	0	0	0	0	0	Bacteroides salanitronis DSM 18170 plasmid pBACSA03
	0	0	0	0	0	Bacteroides salanitronis DSM 18170 plasmid pBACSA02
	1	0	1	0	1	Bacillus selenitireducens MLS10 chromosome
	1	1	0	0	0	Uncultured Termite group 1 bacterium phylotype Rs-D17
	0	0	0	0	0	Uncultured Termite group 1 bacterium phylotype Rs-D17 plasmid
	0	0	0	0	0	Uncultured Termite group 1 bacterium phylotype Rs-D17 plasmid
	0	0	0	0	0	Uncultured Termite group 1 bacterium phylotype Rs-D17 plasmid
	0	1	1	0	0	Bacillus subtilis subsp. subtilis str. 168 chromosome
	1	0	0	0	0	Bacillus subtilis subsp. spizizenii str. W23 chromosome
	0	1	0	0	0	Bacillus subtilis BSn5 chromosome
	1	0	0	0	0	Bacillus subtilis subsp. subtilis str. RO-NN-1 chromosome
	1	0	0	0	1	Bacillus subtilis subsp. spizizenii TU-B-10 chromosome
	0	1	1	0	0	Bacillus subtilis QB928 chromosome
	1	1	0	0	0	Bacillus subtilis subsp. subtilis str. BSP1 chromosome
	0	0	1	0	0	Bacillus subtilis BEST7613 DNA
	2	0	2	0	0	Bacteroides thetaiotaomicron VPI-5482 chromosome
	0	0	0	0	0	Bacteroides thetaiotaomicron VPI-5482 plasmid p5482
	0	0	1	1	3	Bartonella tribocorum CIP 105476 chromosome
	0	0	1	0	0	Bartonella tribocorum CIP 105476 plasmid pBT01
	1	0	0	0	2	Kyrpidia tusciae DSM 2912 chromosome
	0	1	0	0	0	Bacillus thuringiensis serovar konkukian str. 97-27 chromosome
	0	0	0	0	0	Bacillus thuringiensis serovar konkukian str. 97-27 plasmid
	0	0	1	0	0	Bacillus thuringiensis str. Al Hakam chromosome
	0	0	0	0	0	Bacillus thuringiensis str. Al Hakam plasmid pALH1
	0	1	0	0	0	Bacillus thuringiensis BMB171 chromosome
	0	0	0	0	0	Bacillus thuringiensis BMB171 plasmid pBMB171
	0	0	0	0	1	Bacillus thuringiensis serovar finitimus YBT-020 chromosome
	0	0	0	0	0	Bacillus thuringiensis serovar finitimus YBT-020 plasmid pBMB26
	0	0	0	0	0	Bacillus thuringiensis serovar finitimus YBT-020 plasmid pBMB28
	0	0	0	0	1	Bacillus thuringiensis serovar chinensis CT-43 chromosome
	0	0	0	0	0	Bacillus thuringiensis serovar chinensis CT-43 plasmid pCT127
	0	0	0	0	0	Bacillus thuringiensis serovar chinensis CT-43 plasmid pCT14
	0	0	0	0	0	Bacillus thuringiensis serovar chinensis CT-43 plasmid pCT281
	0	0	0	0	0	Bacillus thuringiensis serovar chinensis CT-43 plasmid pCT51
	0	0	0	0	0	Bacillus thuringiensis serovar chinensis CT-43 plasmid pCT6880
	0	0	0	0	0	Bacillus thuringiensis serovar chinensis CT-43 plasmid pCT72
	0	0	0	0	0	Bacillus thuringiensis serovar chinensis CT-43 plasmid pCT8252
	0	0	0	0	0	Bacillus thuringiensis serovar chinensis CT-43 plasmid pCT83
	0	0	0	0	0	Bacillus thuringiensis serovar chinensis CT-43 plasmid pCT8513
	0	0	0	0	0	Bacillus thuringiensis serovar chinensis CT-43 plasmid pCT9547
	0	1	0	0	0	Bacillus thuringiensis HD-789
	0	0	0	0	0	Bacillus thuringiensis HD-789 plasmid p02
	0	0	0	0	0	Bacillus thuringiensis HD-789 plasmid p03
	0	0	0	0	0	Bacillus thuringiensis HD-789 plasmid p05
	0	0	0	0	0	Bacillus thuringiensis HD-789 plasmid p06
	0	0	0	0	0	Bacillus thuringiensis HD-789 plasmid p01
	0	0	0	0	0	Bacillus thuringiensis HD-789 plasmid p04
	0	0	0	0	1	Bacillus thuringiensis MC28 chromosome
	0	0	0	0	0	Bacillus thuringiensis MC28 plasmid pMC8
	0	0	0	0	0	Bacillus thuringiensis MC28 plasmid pMC54
	0	0	0	0	0	Bacillus thuringiensis MC28 plasmid pMC429
	0	0	0	0	1	Bacillus thuringiensis MC28 plasmid pMC319
	0	0	0	0	0	Bacillus thuringiensis MC28 plasmid pMC189
	0	0	0	0	0	Bacillus thuringiensis MC28 plasmid pMC183
	0	0	0	0	0	Bacillus thuringiensis MC28 plasmid pMC95
	0	0	0	0	1	Bacillus thuringiensis Bt407 chromosome
	0	0	0	0	0	Bacillus thuringiensis Bt407 plasmid BTB_502p
	0	0	0	0	0	Bacillus thuringiensis Bt407 plasmid BTB_78p
	0	0	0	0	0	Bacillus thuringiensis Bt407 plasmid BTB_15p
	0	0	0	0	0	Bacillus thuringiensis Bt407 plasmid BTB_8p
	0	0	0	0	0	Bacillus thuringiensis Bt407 plasmid BTB_7p
	0	0	0	0	0	Bacillus thuringiensis Bt407 plasmid BTB_6p
	0	0	0	0	0	Bacillus thuringiensis Bt407 plasmid BTB_5p
	0	0	0	0	0	Bacillus thuringiensis Bt407 plasmid BTB_2p
	0	0	0	0	0	Bacillus thuringiensis Bt407 plasmid BTB_9p
	3	0	0	0	0	Bacteroides vulgatus ATCC 8482 chromosome
	0	1	0	0	1	Bacillus weihenstephanensis KBAB4 chromosome
	0	0	0	0	0	Bacillus weihenstephanensis KBAB4 plasmid pBWB404
	0	0	0	0	0	Bacillus weihenstephanensis KBAB4 plasmid pBWB403
	0	0	0	0	0	Bacillus weihenstephanensis KBAB4 plasmid pBWB402
	0	0	0	0	0	Bacillus weihenstephanensis KBAB4 plasmid pBWB401
	1	0	0	0	0	Bdellovibrio bacteriovorus HD100
	0	0	0	0	0	Bdellovibrio bacteriovorus str. Tiberius chromosome
	2	1	2	0	0	Belliella baltica DSM 15883 chromosome
	2	0	0	0	0	Beutenbergia cavernae DSM 12333 chromosome
	1	0	0	0	0	Beijerinckia indica subsp. indica ATCC 9039 chromosome
	0	0	0	0	0	Beijerinckia indica subsp. indica ATCC 9039 plasmid pBIND02
	0	0	0	0	0	Beijerinckia indica subsp. indica ATCC 9039 plasmid pBIND01
	0	2	0	0	0	Bifidobacterium adolescentis ATCC 15703 chromosome
	0	0	0	0	1	Bifidobacterium animalis subsp. lactis AD011 chromosome
	0	0	0	0	1	Bifidobacterium animalis subsp. lactis Bl-04 chromosome
	0	0	0	0	1	Bifidobacterium animalis subsp. lactis DSM 10140 chromosome
	0	0	0	0	1	Bifidobacterium animalis subsp. lactis V9 chromosome
	0	0	0	0	1	Bifidobacterium animalis subsp. lactis BB-12 chromosome
	0	0	0	0	1	Bifidobacterium animalis subsp. lactis CNCM I-2494 chromosome
	0	0	0	0	1	Bifidobacterium animalis subsp. lactis BLC1 chromosome
	0	0	0	0	2	Bifidobacterium animalis subsp. animalis ATCC 25527 chromosome
	0	0	0	0	0	Bifidobacterium animalis subsp. lactis B420 chromosome
	0	0	0	0	1	Bifidobacterium animalis subsp. lactis Bi-07 chromosome
	1	0	0	0	1	Bifidobacterium asteroides PRL2011 chromosome
	1	1	0	0	1	Bifidobacterium bifidum S17 chromosome
	2	2	0	0	1	Bifidobacterium bifidum PRL2010 chromosome
	1	2	0	0	1	Bifidobacterium bifidum BGN4 chromosome
	0	1	0	0	1	Bifidobacterium breve ACS-071-V-Sch8b chromosome
	0	0	0	0	1	Bifidobacterium dentium Bd1 chromosome
	1	1	0	0	1	Bifidobacterium longum NCC2705 chromosome
	0	0	0	0	0	Bifidobacterium longum NCC2705 plasmid pBLO1
	1	1	0	0	1	Bifidobacterium longum DJO10A chromosome
	0	0	0	0	0	Bifidobacterium longum DJO10A plasmid pDOJH10L
	0	0	0	0	0	Bifidobacterium longum DJO10A plasmid pDOJH10S
	0	2	1	0	0	Bifidobacterium longum subsp. infantis ATCC 15697 chromosome
	1	1	0	1	1	Bifidobacterium longum subsp. longum JDM301 chromosome
	0	2	0	0	0	Bifidobacterium longum subsp. longum BBMN68 chromosome
	1	0	0	0	1	Bifidobacterium longum subsp. infantis 157F chromosome
	0	0	0	0	0	Bifidobacterium longum subsp. infantis 157F plasmid p157F-NC1
	0	0	0	0	0	Bifidobacterium longum subsp. infantis 157F plasmid p157F-NC2
	1	0	2	0	1	Bifidobacterium longum subsp. longum JCM 1217 chromosome
	0	2	1	0	0	Bifidobacterium longum subsp. infantis ATCC 15697
	2	0	0	0	1	Bifidobacterium longum subsp. longum KACC 91563 chromosome
	0	0	0	0	0	Bifidobacterium longum subsp. longum KACC 91563 plasmid BLNIAS_P1
	0	0	0	0	0	Bifidobacterium longum subsp. longum KACC 91563 plasmid BLNIAS_P2
	0	0	0	0	0	Blattabacterium sp. (Blaberus giganteus) chromosome
	0	0	0	0	0	Blattabacterium sp. (Blaberus giganteus) plasmid pBGIBA
	0	0	0	0	0	Candidatus Blochmannia chromaiodes str. 640
	0	0	0	0	0	Blattabacterium sp. (Cryptocercus punctulatus) str. Cpu chromosome
	0	0	0	0	0	Blattabacterium sp. (Cryptocercus punctulatus) str. Cpu plasmid
	0	0	0	0	0	Blattabacterium sp. (Blattella germanica) str. Bge
	0	0	0	0	0	Blattabacterium sp. (Blattella germanica) str. Bge plasmid pBge
	0	0	0	0	0	Blattabacterium sp. (Mastotermes darwiniensis) str. MADAR
	0	0	0	0	0	Blattabacterium sp. (Mastotermes darwiniensis) str. MADAR plasmid
	0	0	0	0	0	Blattabacterium sp. (Periplaneta americana) str. BPLAN
	0	0	0	0	0	Blattabacterium sp. (Periplaneta americana) str. BPLAN plasmid
	0	1	1	0	1	Blastococcus saxobsidens DD2
	0	0	0	0	0	Candidatus Blochmannia vafer str. BVAF chromosome
	0	0	0	0	0	Borrelia afzelii PKo
	0	0	0	0	0	Borrelia afzelii PKo plasmid cp30
	0	0	0	0	0	Borrelia afzelii PKo plasmid cp27
	0	0	0	0	0	Borrelia afzelii PKo plasmid lp60
	0	0	2	0	0	Borrelia afzelii PKo plasmid lp60-2
	0	0	0	0	0	Borrelia afzelii PKo plasmid lp34
	0	0	1	0	0	Borrelia afzelii PKo plasmid lp32
	0	0	0	0	0	Borrelia afzelii PKo plasmid lp28
	0	0	0	0	0	Borrelia afzelii PKo plasmid lp25
	0	0	0	0	0	Borrelia afzelii PKo chromosome
	0	0	0	0	0	Borrelia afzelii PKo plasmid cp32-11
	0	0	0	0	0	Borrelia afzelii PKo plasmid cp32-12
	0	0	0	0	0	Borrelia afzelii PKo plasmid cp32-3
	0	0	0	0	0	Borrelia afzelii PKo plasmid cp32-5
	0	0	0	0	0	Borrelia afzelii PKo plasmid cp32-9
	0	0	0	0	0	Borrelia afzelii PKo plasmid cp26
	0	0	0	0	0	Borrelia afzelii PKo plasmid cp32-1
	0	0	0	0	0	Borrelia afzelii PKo plasmid cp32-7
	0	0	0	0	0	Borrelia afzelii PKo plasmid lp17
	0	0	1	0	0	Borrelia afzelii PKo plasmid lp28-3
	0	0	1	0	0	Borrelia afzelii PKo plasmid lp28-4
	0	0	1	0	0	Borrelia afzelii PKo plasmid lp28-7
	0	0	0	0	0	Borrelia afzelii PKo plasmid lp28-8
	0	0	0	0	0	Borrelia afzelii PKo plasmid lp38
	0	0	0	0	0	Borrelia afzelii PKo plasmid lp28-2
	0	0	1	0	0	Borrelia afzelii PKo plasmid lp32-10
	0	0	0	0	0	Borrelia afzelii PKo plasmid lp54
	0	0	0	0	0	Borrelia afzelii HLJ01 chromosome
	1	0	0	0	0	Bordetella avium 197N chromosome
	0	0	0	0	0	Borrelia bissettii DN127 chromosome
	0	0	0	0	0	Borrelia bissettii DN127 plasmid cp32-11
	0	0	0	0	0	Borrelia bissettii DN127 plasmid cp32-4
	0	0	0	0	0	Borrelia bissettii DN127 plasmid cp32-6
	0	0	0	0	0	Borrelia bissettii DN127 plasmid cp32-quad
	0	0	0	0	0	Borrelia bissettii DN127 plasmid cp26
	0	0	0	0	0	Borrelia bissettii DN127 plasmid cp32-3
	0	0	0	0	0	Borrelia bissettii DN127 plasmid cp32-5
	0	0	0	0	0	Borrelia bissettii DN127 plasmid cp32-7
	0	0	0	0	0	Borrelia bissettii DN127 plasmid cp9
	0	0	0	0	0	Borrelia bissettii DN127 plasmid lp17
	0	0	1	0	0	Borrelia bissettii DN127 plasmid lp28-3
	0	0	0	0	0	Borrelia bissettii DN127 plasmid lp28-4
	0	0	0	0	0	Borrelia bissettii DN127 plasmid lp28-7
	0	0	0	0	0	Borrelia bissettii DN127 plasmid lp54
	0	0	1	0	0	Borrelia bissettii DN127 plasmid lp56
	0	0	1	0	0	Borrelia bissettii DN127 plasmid lp25
	0	0	0	1	0	Bordetella bronchiseptica RB50 chromosome
	0	1	0	0	0	Bordetella bronchiseptica MO149
	0	0	0	0	0	Bordetella bronchiseptica 253
	0	0	0	0	0	Borrelia burgdorferi B31 chromosome
	0	0	0	0	0	Borrelia burgdorferi B31 plasmid cp9
	0	0	0	0	0	Borrelia burgdorferi B31 plasmid cp26
	0	0	0	0	0	Borrelia burgdorferi B31 plasmid cp32-3
	0	0	0	0	0	Borrelia burgdorferi B31 plasmid cp32-4
	0	0	0	0	0	Borrelia burgdorferi B31 plasmid cp32-6
	0	0	0	0	0	Borrelia burgdorferi B31 plasmid cp32-7
	0	0	0	0	0	Borrelia burgdorferi B31 plasmid cp32-8
	0	0	0	0	0	Borrelia burgdorferi B31 plasmid cp32-9
	0	0	0	0	0	Borrelia burgdorferi B31 plasmid lp5
	0	0	0	0	0	Borrelia burgdorferi B31 plasmid lp17
	0	0	0	0	0	Borrelia burgdorferi B31 plasmid lp21
	0	0	0	0	0	Borrelia burgdorferi B31 plasmid lp25
	0	0	0	0	0	Borrelia burgdorferi B31 plasmid lp28-1
	0	0	0	0	0	Borrelia burgdorferi B31 plasmid lp28-2
	0	0	1	0	0	Borrelia burgdorferi B31 plasmid lp28-3
	0	0	0	0	0	Borrelia burgdorferi B31 plasmid lp28-4
	0	0	0	0	0	Borrelia burgdorferi B31 plasmid lp36
	0	0	0	0	0	Borrelia burgdorferi B31 plasmid lp38
	0	0	0	0	0	Borrelia burgdorferi B31 plasmid lp54
	0	0	1	0	0	Borrelia burgdorferi B31 plasmid lp56
	0	0	0	0	0	Borrelia burgdorferi B31 plasmid cp32-1
	0	0	0	0	0	Borrelia burgdorferi ZS7
	0	0	0	0	0	Borrelia burgdorferi ZS7 plasmid ZS7_cp32-3+10
	0	0	0	0	0	Borrelia burgdorferi ZS7 plasmid ZS7_cp32-9
	0	0	0	0	0	Borrelia burgdorferi ZS7 plasmid ZS7_lp54
	0	0	0	0	0	Borrelia burgdorferi ZS7 plasmid ZS7_lp28-4
	0	0	1	0	0	Borrelia burgdorferi ZS7 plasmid ZS7_lp25
	0	0	0	0	0	Borrelia burgdorferi ZS7 plasmid ZS7_lp17
	0	0	1	0	0	Borrelia burgdorferi ZS7 plasmid ZS7_lp28-3
	0	0	0	0	0	Borrelia burgdorferi ZS7 plasmid ZS7_lp28-1
	0	0	0	0	0	Borrelia burgdorferi ZS7 plasmid ZS7_lp28-2
	0	0	0	0	0	Borrelia burgdorferi ZS7 plasmid ZS7_lp36
	0	0	0	0	0	Borrelia burgdorferi ZS7 plasmid ZS7_cp32-4
	0	0	0	0	0	Borrelia burgdorferi ZS7 plasmid ZS7_cp32-12
	0	0	0	0	0	Borrelia burgdorferi ZS7 plasmid ZS7_cp32-1
	0	0	0	0	0	Borrelia burgdorferi ZS7 plasmid ZS7_cp26
	0	0	0	0	0	Borrelia burgdorferi N40 chromosome
	0	0	0	0	0	Borrelia burgdorferi N40 plasmid N40_lp54
	0	0	0	0	0	Borrelia burgdorferi N40 plasmid N40_cp32-5
	0	0	0	0	0	Borrelia burgdorferi N40 plasmid N40_cp32-7
	0	0	0	0	0	Borrelia burgdorferi N40 plasmid N40_lp36
	0	0	0	0	0	Borrelia burgdorferi N40 plasmid N40_cp9
	0	0	0	0	0	Borrelia burgdorferi N40 plasmid N40_lp28-2
	0	0	1	0	0	Borrelia burgdorferi N40 plasmid N40_lp28-5
	0	0	1	0	0	Borrelia burgdorferi N40 plasmid N40_lp25
	0	0	0	0	0	Borrelia burgdorferi N40 plasmid N40_cp32-4
	0	0	0	0	0	Borrelia burgdorferi N40 plasmid N40_lp28-4
	0	0	0	0	0	Borrelia burgdorferi N40 plasmid N40_lp38
	0	0	0	0	0	Borrelia burgdorferi N40 plasmid N40_cp32-12
	0	0	0	0	0	Borrelia burgdorferi N40 plasmid N40_cp26
	0	0	0	0	0	Borrelia burgdorferi N40 plasmid N40_cp32-10
	0	0	0	0	0	Borrelia burgdorferi N40 plasmid N40_lp17
	0	0	0	0	0	Borrelia burgdorferi N40 plasmid N40_cp32-9
	0	0	1	0	0	Borrelia burgdorferi JD1 chromosome
	0	0	0	0	0	Borrelia burgdorferi JD1 plasmid JD1 lp38
	0	0	0	0	0	Borrelia burgdorferi JD1 plasmid JD1_lp54
	0	0	0	0	0	Borrelia burgdorferi JD1 plasmid JD1 lp28-1
	0	0	0	0	0	Borrelia burgdorferi JD1 plasmid JD1 cp32-6
	0	0	0	0	0	Borrelia burgdorferi JD1 plasmid JD1 lp25
	0	0	0	0	0	Borrelia burgdorferi JD1 plasmid JD1 cp32-11
	0	0	0	0	0	Borrelia burgdorferi JD1 plasmid JD1 cp32-1+5
	0	0	0	0	0	Borrelia burgdorferi JD1 plasmid JD1 cp32-8
	0	0	0	0	0	Borrelia burgdorferi JD1 plasmid JD1 lp17
	0	0	1	0	0	Borrelia burgdorferi JD1 plasmid JD1 lp28-3
	0	0	0	0	0	Borrelia burgdorferi JD1 plasmid JD1 lp36
	0	0	0	0	0	Borrelia burgdorferi JD1 plasmid JD1 cp26
	0	0	1	0	0	Borrelia burgdorferi JD1 plasmid JD1 lp28-5
	0	0	0	0	0	Borrelia burgdorferi JD1 plasmid JD1 lp28-4
	0	0	1	0	0	Borrelia burgdorferi JD1 plasmid JD1 lp28-7
	0	0	0	0	0	Borrelia burgdorferi JD1 plasmid JD1 cp32-3
	0	0	0	0	0	Borrelia burgdorferi JD1 plasmid JD1 cp32-12
	0	0	0	0	0	Borrelia burgdorferi JD1 plasmid JD1 cp32-9
	0	0	0	0	0	Borrelia burgdorferi JD1 plasmid JD1 cp32-10
	0	0	0	0	0	Borrelia burgdorferi JD1 plasmid JD1 lp28-6
	0	0	0	0	0	Borrelia crocidurae str. Achema chromosome
	0	0	0	0	0	Borrelia crocidurae str. Achema plasmid unnamed
	0	0	0	0	0	Borrelia crocidurae str. Achema plasmid unnamed
	0	0	0	0	0	Borrelia crocidurae str. Achema plasmid unnamed
	0	0	0	0	0	Borrelia crocidurae str. Achema plasmid unnamed
	0	0	0	0	0	Borrelia crocidurae str. Achema plasmid unnamed
	0	0	0	0	0	Borrelia crocidurae str. Achema plasmid unnamed
	0	0	0	0	0	Borrelia crocidurae str. Achema plasmid unnamed
	0	0	0	0	0	Borrelia crocidurae str. Achema plasmid unnamed
	0	0	0	0	0	Borrelia crocidurae str. Achema plasmid unnamed
	0	0	0	0	0	Borrelia crocidurae str. Achema plasmid unnamed
	0	0	0	0	0	Borrelia crocidurae str. Achema plasmid unnamed
	0	0	0	0	0	Borrelia crocidurae str. Achema plasmid unnamed
	0	0	0	0	0	Borrelia crocidurae str. Achema plasmid unnamed
	0	0	0	0	0	Borrelia crocidurae str. Achema plasmid unnamed
	0	0	0	0	0	Borrelia crocidurae str. Achema plasmid unnamed
	0	0	0	0	0	Borrelia crocidurae str. Achema plasmid unnamed
	0	0	0	0	0	Borrelia crocidurae str. Achema plasmid unnamed
	0	0	0	0	0	Borrelia crocidurae str. Achema plasmid unnamed
	0	0	0	0	0	Borrelia crocidurae str. Achema plasmid unnamed
	0	0	0	0	0	Borrelia crocidurae str. Achema plasmid unnamed
	0	0	0	0	0	Borrelia crocidurae str. Achema plasmid unnamed
	0	0	0	0	0	Borrelia crocidurae str. Achema plasmid unnamed
	0	0	0	0	0	Borrelia crocidurae str. Achema plasmid unnamed
	0	0	0	0	0	Borrelia crocidurae str. Achema plasmid unnamed
	0	0	0	0	0	Borrelia crocidurae str. Achema plasmid unnamed
	0	0	0	0	0	Borrelia crocidurae str. Achema plasmid unnamed
	0	0	0	0	0	Borrelia crocidurae str. Achema plasmid unnamed
	0	0	0	0	0	Borrelia crocidurae str. Achema plasmid unnamed
	0	0	0	0	0	Borrelia crocidurae str. Achema plasmid unnamed
	0	0	0	0	0	Borrelia crocidurae str. Achema plasmid unnamed
	0	0	0	0	0	Borrelia crocidurae str. Achema plasmid unnamed
	0	0	0	0	0	Borrelia crocidurae str. Achema plasmid unnamed
	0	0	0	0	0	Borrelia crocidurae str. Achema plasmid unnamed
	0	0	0	0	0	Borrelia crocidurae str. Achema plasmid unnamed
	0	0	0	0	0	Borrelia crocidurae str. Achema plasmid unnamed
	0	0	0	0	0	Borrelia crocidurae str. Achema plasmid unnamed
	0	0	0	0	0	Borrelia crocidurae str. Achema plasmid unnamed
	0	0	0	0	0	Borrelia crocidurae str. Achema plasmid unnamed
	0	0	0	0	0	Borrelia crocidurae str. Achema plasmid unnamed
	0	0	0	0	0	Borrelia duttonii Ly
	0	0	0	0	0	Borrelia duttonii Ly plasmid pl27
	0	0	0	0	0	Borrelia duttonii Ly plasmid pl32
	0	0	0	0	0	Borrelia duttonii Ly plasmid pl31
	0	0	0	0	0	Borrelia duttonii Ly plasmid pl26
	0	0	0	0	0	Borrelia duttonii Ly plasmid pl23b
	0	0	0	0	0	Borrelia duttonii Ly plasmid pl23
	0	0	0	0	0	Borrelia duttonii Ly plasmid pl70
	0	0	0	0	0	Borrelia duttonii Ly plasmid pl42
	0	0	0	0	0	Borrelia duttonii Ly plasmid pl41
	0	0	0	0	0	Borrelia duttonii Ly plasmid pl40
	0	0	0	0	0	Borrelia duttonii Ly plasmid pl36
	0	0	0	0	0	Borrelia duttonii Ly plasmid pl35
	0	0	0	0	0	Borrelia duttonii Ly plasmid pl165
	0	0	0	0	0	Borrelia duttonii Ly plasmid pl28
	0	0	0	0	0	Borrelia duttonii Ly plasmid pl15
	0	0	0	0	0	Borrelia duttonii Ly plasmid pl11
	0	0	0	0	0	Borrelia garinii PBi chromosome linear
	0	0	0	0	0	Borrelia garinii PBi plasmid cp26
	0	0	0	0	0	Borrelia garinii PBi plasmid lp54
	0	0	0	0	0	Borrelia garinii BgVir chromosome linear
	0	0	0	0	0	Borrelia garinii BgVir plasmid cp26
	0	0	0	0	0	Borrelia garinii BgVir plasmid lp54
	0	0	0	0	0	Borrelia garinii NMJW1 chromosome
	0	0	0	0	0	Borrelia hermsii DAH chromosome
	0	0	0	0	0	Bordetella parapertussis 12822 chromosome
	0	0	1	0	0	Bordetella parapertussis Bpp5
	0	0	0	0	0	Bordetella parapertussis plasmid BPP5P1
	0	0	0	0	0	Bordetella pertussis Tohama I chromosome
	0	0	0	0	0	Bordetella pertussis CS chromosome
	0	0	0	0	0	Bordetella pertussis 18323
	1	0	0	1	0	Bordetella petrii DSM 12804 chromosome
	0	0	0	0	0	Borrelia recurrentis A1
	0	0	0	0	0	Borrelia recurrentis A1 plasmid pl6
	0	0	0	0	0	Borrelia recurrentis A1 plasmid pl53
	0	0	0	0	0	Borrelia recurrentis A1 plasmid pl37
	0	0	0	0	0	Borrelia recurrentis A1 plasmid pl35
	0	0	0	0	0	Borrelia recurrentis A1 plasmid pl33
	0	0	0	0	0	Borrelia recurrentis A1 plasmid pl23
	0	0	0	0	0	Borrelia recurrentis A1 plasmid pl124
	0	0	0	0	0	Borrelia turicatae 91E135 chromosome
	0	0	0	0	0	Brucella abortus bv. 1 str. 9-941 chromosome I
	1	0	0	0	0	Brucella abortus bv. 1 str. 9-941 chromosome II
	0	0	0	0	0	Brucella abortus S19 chromosome 1
	1	0	0	0	0	Brucella abortus S19 chromosome 2
	0	0	0	0	0	Brucella abortus A13334 chromosome 1
	1	0	0	0	0	Brucella abortus A13334 chromosome 2
	0	0	0	0	0	Brucella ovis ATCC 25840 chromosome I
	1	0	0	0	0	Brucella ovis ATCC 25840 chromosome II
	1	0	0	0	0	Brevibacillus brevis NBRC 100599
	0	0	0	0	0	Brucella canis ATCC 23365 chromosome I
	1	0	0	0	0	Brucella canis ATCC 23365 chromosome II
	0	0	0	0	0	Brucella canis HSK A52141 chromosome 1
	1	0	0	0	0	Brucella canis HSK A52141 chromosome 2
	0	1	0	1	2	Brachybacterium faecium DSM 4810 chromosome
	1	2	2	0	2	Brachyspira hyodysenteriae WA1 chromosome
	0	0	0	0	0	Brachyspira hyodysenteriae WA1 plasmid pBHWA1
	1	2	1	0	1	Brachyspira intermedia PWS/A chromosome
	0	0	0	0	0	Brachyspira intermedia PWS/A plasmid pInt
	1	0	0	0	0	Bradyrhizobium japonicum USDA 110 chromosome
	0	0	0	0	0	Bradyrhizobium japonicum USDA 6
	0	0	0	0	0	Brucella melitensis bv. 1 str. 16M chromosome I
	1	0	0	0	0	Brucella melitensis bv. 1 str. 16M chromosome II
	0	0	0	0	0	Brucella melitensis biovar Abortus 2308 chromosome I
	1	0	0	0	0	Brucella melitensis biovar Abortus 2308 chromosome II
	1	0	0	0	0	Brucella melitensis ATCC 23457 chromosome II
	0	0	0	0	0	Brucella melitensis ATCC 23457 chromosome I
	0	0	0	0	0	Brucella melitensis M28 chromosome chromosome 1
	1	0	0	0	0	Brucella melitensis M28 chromosome chromosome 2
	0	0	0	0	0	Brucella melitensis M5-90 chromosome chromosome I
	1	0	0	0	0	Brucella melitensis M5-90 chromosome chromosome II
	0	0	0	0	0	Brucella melitensis NI chromosome chromosome I
	1	0	0	0	0	Brucella melitensis NI chromosome chromosome II
	0	0	0	0	0	Brucella microti CCM 4915 chromosome 1
	1	0	0	0	0	Brucella microti CCM 4915 chromosome 2
	0	4	4	0	2	Brachyspira murdochii DSM 12563 chromosome
	1	1	1	0	1	Brachyspira pilosicoli 95/1000 chromosome
	2	3	3	0	0	Brachyspira pilosicoli WesB complete genome.
	1	3	2	0	0	Brachyspira pilosicoli B2904 chromosome
	0	1	1	0	0	Brachyspira pilosicoli P43/6/78 chromosome
	0	0	0	0	0	Brucella pinnipedialis B2/94 chromosome 1
	1	0	0	0	0	Brucella pinnipedialis B2/94 chromosome 2
	0	0	0	0	0	Bradyrhizobium sp. S23321
	0	1	0	0	1	Brevundimonas subvibrioides ATCC 15264 chromosome
	0	0	0	0	0	Bradyrhizobium sp. ORS 278 chromosome
	0	0	0	0	0	Bradyrhizobium sp. BTAi1 chromosome
	0	0	0	0	0	Bradyrhizobium sp. BTAi1 plasmid pBBta01
	0	0	0	0	0	Brucella suis 1330 chromosome I
	1	0	0	0	0	Brucella suis 1330 chromosome II
	0	0	0	0	0	Brucella suis ATCC 23445 chromosome I
	1	0	0	0	0	Brucella suis ATCC 23445 chromosome II
	0	0	0	0	0	Brucella suis 1330 chromosome I
	1	0	0	0	0	Brucella suis 1330 chromosome II
	0	0	0	0	0	Brucella suis VBI22 chromosome I
	1	0	0	0	0	Brucella suis VBI22 chromosome II
	0	0	0	1	0	Burkholderia sp. 383 chromosome 1
	0	0	0	0	0	Burkholderia sp. 383 chromosome 2
	0	0	0	0	0	Burkholderia sp. 383 chromosome 3
	0	0	0	1	0	Burkholderia ambifaria MC40-6 chromosome 1
	0	0	0	0	0	Burkholderia ambifaria MC40-6 chromosome 2
	0	0	0	0	0	Burkholderia ambifaria MC40-6 chromosome 3
	0	0	0	0	0	Burkholderia ambifaria MC40-6 plasmid pBMC401
	0	0	0	1	1	Burkholderia ambifaria AMMD chromosome 1
	0	0	0	0	0	Burkholderia ambifaria AMMD chromosome 2
	0	0	0	0	0	Burkholderia ambifaria AMMD chromosome 3
	0	0	0	0	0	Burkholderia cepacia AMMD plasmid 1
	0	0	0	0	0	Buchnera aphidicola str. Sg (Schizaphis graminum) chromosome
	0	0	0	0	0	Buchnera aphidicola str. APS (Acyrthosiphon pisum) chromosome
	0	0	0	0	0	Buchnera aphidicola str. APS (Acyrthosiphon pisum) plasmid pTrp
	0	0	0	0	0	Buchnera aphidicola str. APS (Acyrthosiphon pisum) plasmid pLeu
	0	0	0	0	0	Buchnera aphidicola str. Bp (Baizongia pistaciae) chromosome
	0	0	0	0	0	Buchnera aphidicola str. Bp (Baizongia pistaciae) plasmid pBBp1
	0	0	0	0	0	Buchnera aphidicola str. Cc (Cinara cedri)
	0	0	0	0	0	Buchnera aphidicola (Cinara cedri) plasmid pLeu-BCc
	0	0	0	0	0	Buchnera aphidicola str. Tuc7 (Acyrthosiphon pisum) chromosome
	0	0	0	0	0	Buchnera aphidicola str. 5A (Acyrthosiphon pisum) chromosome
	0	0	0	0	0	Buchnera aphidicola str. LL01 (Acyrthosiphon pisum) chromosome
	0	0	0	0	0	Buchnera aphidicola str. TLW03 (Acyrthosiphon pisum) chromosome
	0	0	0	0	0	Buchnera aphidicola str. JF99 (Acyrthosiphon pisum) chromosome
	0	0	0	0	0	Buchnera aphidicola str. JF98 (Acyrthosiphon pisum) chromosome
	0	0	0	0	0	Buchnera aphidicola (Cinara tujafilina) chromosome
	0	0	0	0	0	Buchnera aphidicola str. Ua (Uroleucon ambrosiae) chromosome
	0	0	0	0	0	Buchnera aphidicola str. Ua (Uroleucon ambrosiae) plasmid pLeu
	0	0	0	0	0	Buchnera aphidicola str. Ua (Uroleucon ambrosiae) plasmid pTrp
	0	0	0	0	0	Buchnera aphidicola str. Ak (Acyrthosiphon kondoi) chromosome
	0	0	0	0	0	Buchnera aphidicola str. Ak (Acyrthosiphon kondoi) plasmid pLeu
	0	0	0	0	0	Buchnera aphidicola str. Ak (Acyrthosiphon kondoi) plasmid pTrp
	0	0	0	0	0	Burkholderia sp. CCGE1003 chromosome 1
	0	0	0	0	0	Burkholderia sp. CCGE1003 chromosome 2
	0	0	0	1	0	Burkholderia cenocepacia AU 1054 chromosome 1
	0	0	0	0	0	Burkholderia cenocepacia AU 1054 chromosome 2
	0	0	0	0	0	Burkholderia cenocepacia AU 1054 chromosome 3
	0	0	0	1	0	Burkholderia cenocepacia HI2424 chromosome 1
	0	0	0	0	0	Burkholderia cenocepacia HI2424 chromosome 2
	0	0	0	0	0	Burkholderia cenocepacia HI2424 chromosome 3
	0	0	0	0	0	Burkholderia cenocepacia HI2424 plasmid 1
	0	0	0	1	1	Burkholderia cenocepacia MC0-3 chromosome 1
	0	0	0	0	0	Burkholderia cenocepacia MC0-3 chromosome 3
	0	0	0	0	0	Burkholderia cenocepacia MC0-3 chromosome 2
	0	0	0	1	0	Burkholderia cenocepacia J2315 chromosome 1
	0	0	0	0	0	Burkholderia cenocepacia J2315 chromosome 2
	0	0	0	0	0	Burkholderia cenocepacia J2315 plasmid pBCJ2315
	0	0	0	1	0	Burkholderia cepacia GG4 chromosome 1
	0	0	0	0	0	Burkholderia cepacia GG4 chromosome 2
	0	0	0	0	0	Burkholderia sp. CCGE1002 chromosome 1
	0	0	0	0	0	Burkholderia sp. CCGE1002 chromosome 2
	0	0	0	0	0	Burkholderia sp. CCGE1002 chromosome 3
	0	0	0	0	0	Burkholderia sp. CCGE1002 plasmid pBC201
	0	0	0	0	0	Burkholderia cenocepacia J2315 chromosome 3
	0	0	0	2	0	Burkholderia gladioli BSR3 chromosome 1
	0	0	0	0	0	Burkholderia gladioli BSR3 chromosome 2
	0	0	0	0	0	Burkholderia gladioli BSR3 plasmid bgla_2p
	0	0	0	0	0	Burkholderia gladioli BSR3 plasmid bgla_3p
	0	0	0	0	0	Burkholderia gladioli BSR3 plasmid bgla_1p
	0	0	0	0	0	Burkholderia gladioli BSR3 plasmid bgla_4p
	1	0	0	0	1	Burkholderia sp. CCGE1001 chromosome 1
	0	0	0	0	0	Burkholderia sp. CCGE1001 chromosome 2
	0	1	1	1	0	Burkholderia glumae BGR1 chromosome 1
	0	1	0	0	0	Burkholderia glumae BGR1 chromosome 2
	0	0	0	0	0	Burkholderia glumae BGR1 plasmid bglu_2p
	0	0	0	0	0	Burkholderia glumae BGR1 plasmid bglu_3p
	0	0	0	0	0	Burkholderia glumae BGR1 plasmid bglu_1p
	0	1	0	0	0	Burkholderia glumae BGR1 plasmid bglu_4p
	0	0	0	1	1	Burkholderia sp. KJ006 chromosome 1
	0	0	0	0	0	Burkholderia sp. KJ006 chromosome 2
	0	0	0	0	0	Burkholderia sp. KJ006 chromosome 3
	0	0	0	0	0	Burkholderia sp. KJ006 plasmid pKJ006
	0	0	0	1	0	Burkholderia mallei ATCC 23344 chromosome 1
	0	0	0	0	0	Burkholderia mallei ATCC 23344 chromosome 2
	0	0	0	0	0	Burkholderia mallei SAVP1 chromosome II
	0	0	0	1	0	Burkholderia mallei SAVP1 chromosome I
	0	0	0	0	0	Burkholderia mallei NCTC 10229 chromosome II
	0	0	0	1	0	Burkholderia mallei NCTC 10229 chromosome I
	0	0	0	0	0	Burkholderia mallei NCTC 10247 chromosome II
	0	0	0	1	0	Burkholderia mallei NCTC 10247 chromosome I
	0	0	0	1	0	Burkholderia multivorans ATCC 17616 chromosome 1
	0	0	0	0	0	Burkholderia multivorans ATCC 17616 chromosome 2
	0	0	0	0	0	Burkholderia multivorans ATCC 17616 chromosome 3
	0	0	0	0	0	Burkholderia multivorans ATCC 17616 plasmid pBMUL01
	0	0	0	1	0	Burkholderia multivorans ATCC 17616 chromosome 1
	0	0	0	0	0	Burkholderia multivorans ATCC 17616 chromosome 2
	0	0	0	0	0	Burkholderia multivorans ATCC 17616 chromosome 3
	0	0	0	0	0	Burkholderia multivorans ATCC 17616 plasmid pTGL1
	1	0	0	0	0	Burkholderia phenoliruptrix BR3459a chromosome 1
	0	0	0	0	0	Burkholderia phenoliruptrix BR3459a chromosome 2
	0	0	0	0	0	Burkholderia phenoliruptrix BR3459a plasmid pSYMBR3459
	0	0	0	0	0	Burkholderia phymatum STM815 chromosome 1
	0	0	0	0	0	Burkholderia phymatum STM815 chromosome 2
	0	0	1	0	0	Butyrivibrio proteoclasticus B316 chromosome 1
	0	0	0	0	0	Butyrivibrio proteoclasticus B316 chromosome 2
	0	0	0	0	0	Butyrivibrio proteoclasticus B316 plasmid pCY360
	1	0	0	0	1	Butyrivibrio proteoclasticus B316 plasmid pCY186
	1	0	0	1	0	Burkholderia pseudomallei K96243 chromosome 1
	0	0	0	0	0	Burkholderia pseudomallei K96243 chromosome 2
	0	0	0	2	0	Burkholderia pseudomallei 1710b chromosome I
	0	0	0	0	0	Burkholderia pseudomallei 1710b chromosome II
	0	0	0	1	1	Burkholderia pseudomallei 668 chromosome I
	0	0	0	0	0	Burkholderia pseudomallei 668 chromosome chromosome II
	1	0	0	1	0	Burkholderia pseudomallei 1106a chromosome I
	0	0	0	0	0	Burkholderia pseudomallei 1106a chromosome II
	0	0	0	1	0	Burkholderia pseudomallei MSHR346 chromosome I
	0	0	0	1	0	Burkholderia pseudomallei 1026b chromosome 1
	0	0	0	0	0	Burkholderia pseudomallei 1026b chromosome 2
	1	0	0	1	0	Burkholderia pseudomallei BPC006 chromosome I
	1	0	0	0	0	Burkholderia pseudomallei BPC006 chromosome II
	0	0	0	0	0	Burkholderia phytofirmans PsJN chromosome 1
	0	0	0	0	0	Burkholderia phytofirmans PsJN chromosome 2
	0	0	0	0	0	Burkholderia phytofirmans PsJN plasmid pBPHYT01
	0	0	0	0	1	Burkholderia phymatum STM815 plasmid pBPHY01
	0	0	0	0	0	Burkholderia phymatum STM815 plasmid pBPHY02
	0	0	0	0	0	Burkholderia rhizoxinica HKI 454 chromosome
	0	0	0	0	0	Burkholderia rhizoxinica HKI 454 plasmid pBRH01
	0	0	0	0	0	Burkholderia rhizoxinica HKI 454 plasmid pBRH02
	1	0	0	1	0	Burkholderia thailandensis E264 chromosome I
	0	0	0	0	0	Burkholderia thailandensis E264 chromosome II
	1	1	0	1	0	Burkholderia vietnamiensis G4 chromosome 1
	0	0	0	0	0	Burkholderia vietnamiensis G4 chromosome 2
	0	0	0	0	0	Burkholderia vietnamiensis G4 chromosome 3
	0	0	0	0	0	Burkholderia vietnamiensis G4 plasmid pBVIE01
	0	0	0	0	0	Burkholderia vietnamiensis G4 plasmid pBVIE03
	0	0	0	0	0	Burkholderia vietnamiensis G4 plasmid pBVIE04
	0	0	0	0	0	Burkholderia vietnamiensis G4 plasmid pBVIE02
	0	0	0	0	0	Burkholderia vietnamiensis G4 plasmid pBVIE05
	1	0	0	0	1	Burkholderia xenovorans LB400 chromosome 1
	0	0	0	0	0	Burkholderia xenovorans LB400 chromosome 2
	0	0	0	0	0	Burkholderia xenovorans LB400 chromosome 3
	1	0	0	0	0	Burkholderia sp. YI23 chromosome 1
	0	0	0	0	1	Burkholderia sp. YI23 chromosome 2
	2	0	0	0	0	Burkholderia sp. YI23 chromosome 3
	0	0	0	0	0	Burkholderia sp. YI23 plasmid byi_1p
	0	0	0	0	0	Burkholderia sp. YI23 plasmid byi_3p
	0	0	0	0	0	Burkholderia sp. YI23 plasmid byi_2p
	0	1	0	0	0	Carnobacterium sp. 17-4 chromosome
	0	0	0	0	0	Carnobacterium sp. 17-4 plasmid pCAR50
	1	3	0	0	0	Calothrix sp. PCC 6303 chromosome
	0	1	0	0	1	Calothrix sp. PCC 6303 plasmid pCAL6303.01
	0	0	0	0	0	Calothrix sp. PCC 6303 plasmid pCAL6303.03
	0	0	0	0	0	Calothrix sp. PCC 6303 plasmid pCAL6303.02
	0	3	0	0	0	Calothrix sp. PCC 7507 chromosome
	0	0	0	0	3	Catenulispora acidiphila DSM 44928 chromosome
	0	0	1	0	0	Caldilinea aerophila DSM 14535 = NBRC 104270
	0	0	0	0	0	Candidatus Blochmannia floridanus chromosome
	0	0	0	0	0	Candidatus Blochmannia pennsylvanicus str. BPEN chromosome
	0	2	0	0	0	Capnocytophaga canimorsus Cc5 chromosome
	1	1	0	0	1	Campylobacter concisus 13826
	0	0	0	0	0	Campylobacter concisus 13826 plasmid pCCON31
	0	0	0	0	0	Campylobacter concisus 13826 plasmid pCCON16
	1	0	1	0	0	Caulobacter crescentus CB15 chromosome
	1	0	1	0	0	Caulobacter crescentus NA1000 chromosome
	1	0	0	0	1	Campylobacter curvus 525.92 chromosome
	0	0	0	0	0	Cardinium endosymbiont cEper1 of Encarsia pergandiella
	0	0	0	0	0	Cardinium endosymbiont cEper1 of Encarsia pergandiella plasmid
	0	0	0	0	0	Caldisericum exile AZM16c01
	0	0	1	0	0	Campylobacter fetus subsp. fetus 82-40 chromosome
	0	2	0	0	1	Caldicellulosiruptor hydrothermalis 108 chromosome
	0	1	0	0	0	Campylobacter hominis ATCC BAA-381
	0	0	0	0	0	Campylobacter hominis ATCC BAA-381 plasmid pCH4
	1	1	0	0	0	Carboxydothermus hydrogenoformans Z-2901 chromosome
	1	0	2	0	1	Campylobacter jejuni subsp. jejuni NCTC 11168 = ATCC 700819
	0	0	4	1	0	Campylobacter jejuni RM1221
	1	0	2	0	1	Campylobacter jejuni subsp. jejuni 81-176 chromosome
	0	0	0	0	0	Campylobacter jejuni subsp. jejuni 81-176 plasmid pVir
	0	0	0	0	0	Campylobacter jejuni subsp. jejuni 81-176 plasmid pTet
	1	0	1	0	0	Campylobacter jejuni subsp. doylei 269.97 chromosome
	1	1	2	1	0	Campylobacter jejuni subsp. jejuni 81116
	0	0	1	0	0	Campylobacter jejuni subsp. jejuni ICDCCJ07001 chromosome
	0	0	0	0	0	Campylobacter jejuni subsp. jejuni ICDCCJ07001 plasmid pTet
	1	0	3	0	0	Campylobacter jejuni subsp. jejuni IA3902 chromosome
	0	0	0	0	0	Campylobacter jejuni subsp. jejuni IA3902 plasmid pVir
	1	0	2	0	0	Campylobacter jejuni subsp. jejuni M1 chromosome
	1	0	3	1	0	Campylobacter jejuni subsp. jejuni S3 chromosome
	0	0	0	0	0	Campylobacter jejuni subsp. jejuni S3 plasmid pTet
	1	0	2	0	1	Campylobacter jejuni subsp. jejuni NCTC 11168-BN148
	1	0	2	0	0	Campylobacter jejuni subsp. jejuni PT14 chromosome
	0	1	1	0	1	Caulobacter sp. K31 chromosome
	0	0	0	0	0	Caulobacter sp. K31 plasmid pCAUL02
	0	0	0	0	0	Caulobacter sp. K31 plasmid pCAUL01
	0	1	0	0	1	Caldicellulosiruptor kristjanssonii 177R1B chromosome
	0	1	0	0	0	Caldicellulosiruptor kristjanssonii 177R1B plasmid pCALKR01
	0	1	0	0	0	Caldicellulosiruptor kronotskyensis 2002 chromosome
	0	0	2	0	1	Campylobacter lari RM2100
	0	0	0	0	0	Campylobacter lari RM2100 megaplasmid pCL2100
	0	1	0	0	0	Caldicellulosiruptor lactoaceticus 6A chromosome
	0	0	0	0	0	Caldisphaera lagunensis DSM 15908 chromosome
	0	0	1	0	0	Caldivirga maquilingensis IC-167 chromosome
	0	0	0	0	1	Carnobacterium maltaromaticum LMA28
	2	0	0	0	0	Calditerrivibrio nitroreducens DSM 19672 chromosome
	0	0	0	0	0	Calditerrivibrio nitroreducens DSM 19672 plasmid pCALNI01
	1	0	0	0	1	Caldicellulosiruptor obsidiansis OB47 chromosome
	0	3	0	0	1	Capnocytophaga ochracea DSM 7271 chromosome
	1	0	0	0	1	Caldicellulosiruptor owensensis OL chromosome
	0	0	0	0	0	Candidatus Pelagibacter ubique HTCC1062 chromosome
	0	0	0	0	0	Candidatus Carsonella ruddii PV
	0	0	0	0	0	Candidatus Carsonella ruddii CE isolate Thao2000 chromosome
	0	0	0	0	0	Candidatus Carsonella ruddii CS isolate Thao2000 chromosome
	0	0	0	0	0	Candidatus Carsonella ruddii HC isolate Thao2000 chromosome
	0	0	0	0	0	Candidatus Carsonella ruddii HT isolate Thao2000 chromosome
	0	0	0	0	0	Candidatus Carsonella ruddii PC isolate NHV chromosome
	0	1	0	0	1	Caldicellulosiruptor saccharolyticus DSM 8903 chromosome
	0	0	0	0	0	Caulobacter segnis ATCC 21756 chromosome
	2	0	1	0	1	Cellulophaga algicola DSM 14237 chromosome
	0	0	0	0	1	Cellulomonas fimi ATCC 484 chromosome
	0	0	0	0	1	Cellulomonas flavigena DSM 20109 chromosome
	0	0	0	0	0	Cellvibrio gilvus ATCC 13127 chromosome
	1	0	0	0	0	Cellvibrio japonicus Ueda107 chromosome
	1	1	0	0	2	Cellulophaga lytica DSM 7489 chromosome
	0	0	1	1	0	Cenarchaeum symbiosum A
	0	0	0	0	0	Chlamydophila abortus S26/3
	0	7	1	0	0	Chloroflexus aggregans DSM 9485 chromosome
	0	2	1	0	1	Chloroflexus aurantiacus J-10-fl chromosome
	0	0	0	0	0	Chlamydophila caviae GPIC chromosome
	0	0	0	0	0	Chlamydophila caviae GPIC plasmid pCpGP1
	3	3	3	0	0	Chlorobium chlorochromatii CaD3 chromosome
	0	0	0	0	0	Chlamydophila felis Fe/C-56
	0	0	0	0	0	Chlamydophila felis Fe/C-56 plasmid pCfe1
	1	2	0	1	0	Chlorobium limicola DSM 245 chromosome
	0	0	0	0	1	Chlorobium luteolum DSM 273 chromosome
	1	3	1	0	1	Chamaesiphon minutus PCC 6605
	0	0	0	0	0	Chamaesiphon minutus PCC 6605 plasmid pCHA6605.02
	0	0	1	0	0	Chamaesiphon minutus PCC 6605 plasmid pCHA6605.01
	0	0	0	0	0	Chlamydia muridarum Nigg
	0	0	0	0	0	Chlamydia muridarum Nigg plasmid pMoPn
	1	0	0	0	0	Chlorobaculum parvum NCIB 8327 chromosome
	0	0	0	0	0	Chlamydophila pecorum E58 chromosome
	2	3	0	0	2	Chlorobium phaeobacteroides DSM 266 chromosome
	2	4	0	1	1	Chlorobium phaeobacteroides BS1 chromosome
	0	1	0	0	1	Chitinophaga pinensis DSM 2588 chromosome
	0	0	0	0	0	Chlamydophila pneumoniae AR39
	0	0	0	0	0	Chlamydia phage CPAR39
	0	0	0	0	0	Chlamydophila pneumoniae CWL029 chromosome
	0	0	0	0	0	Chlamydophila pneumoniae LPCoLN chromosome
	0	0	0	0	0	Chlamydophila pneumoniae LPCoLN plasmid unnamed
	0	0	0	0	0	Chlamydophila pneumoniae TW-183
	0	0	0	0	0	Chlamydophila pneumoniae J138 chromosome
	0	0	0	0	0	Chlamydophila psittaci 6BC chromosome
	0	0	0	0	0	Chlamydophila psittaci 6BC plasmid p6BC
	0	0	0	0	0	Chlamydophila psittaci 01DC11 chromosome
	0	0	0	0	0	Chlamydophila psittaci 02DC15 chromosome
	0	0	0	0	0	Chlamydophila psittaci C19/98 chromosome
	0	0	0	0	0	Chlamydophila psittaci 08DC60 chromosome
	0	0	0	0	0	Chlamydophila psittaci 6BC chromosome
	0	0	0	0	0	Chlamydophila psittaci 6BC plasmid pCps6BC
	0	0	0	0	0	Chlamydophila psittaci RD1
	0	0	0	0	0	Chlamydophila psittaci RD1 plasmid pRD1
	0	0	0	0	0	Chlamydia psittaci 84/55 chromosome
	0	0	0	0	0	Chlamydia psittaci 84/55 plasmid pcp8455
	0	0	0	0	0	Chlamydia psittaci GR9 chromosome
	0	0	0	0	0	Chlamydia psittaci VS225 chromosome
	0	0	0	0	0	Chlamydia psittaci WS/RT/E30 chromosome
	0	0	0	0	0	Chlamydia psittaci WS/RT/E30 plasmid pcpWSRTE30
	0	0	0	0	0	Chlamydia psittaci M56 chromosome
	0	0	0	0	0	Chlamydia psittaci M56 plasmid pcpM56
	0	0	0	0	0	Chlamydia psittaci WC chromosome
	0	0	0	0	0	Chlamydia psittaci WC plasmid pcpWC
	0	0	0	0	0	Chlamydia psittaci CP3 chromosome
	0	0	0	0	0	Chlamydia psittaci CP3 plasmid pcpCP3
	0	0	0	0	0	Chlamydia psittaci NJ1 chromosome
	0	0	0	0	0	Chlamydia psittaci NJ1 plasmid pcpNJ1
	0	0	0	0	0	Chlamydia psittaci MN chromosome
	0	0	0	0	0	Chlamydia psittaci MN plasmid pcpMN
	0	0	0	0	0	Chlamydia psittaci 01DC12
	0	0	0	0	0	Chlamydia psittaci 01DC12 plasmid p01DC12
	1	0	0	0	0	Chromohalobacter salexigens DSM 3043 chromosome
	0	2	1	0	1	Chloroflexus sp. Y-400-fl chromosome
	1	2	1	0	0	Chroococcidiopsis thermalis PCC 7203 chromosome
	0	0	0	0	0	Chroococcidiopsis thermalis PCC 7203 plasmid pCHRO.02
	0	1	1	0	0	Chroococcidiopsis thermalis PCC 7203 plasmid pCHRO.01
	1	1	0	1	0	Chlorobium tepidum TLS chromosome
	0	2	1	0	0	Chloroherpeton thalassium ATCC 35110 chromosome
	0	1	1	0	1	Candidatus Chloracidobacterium thermophilum B chromosome chromosome
	1	3	0	0	0	Candidatus Chloracidobacterium thermophilum B chromosome chromosome
	0	0	0	0	0	Chlamydia trachomatis D/UW-3/CX
	0	0	0	0	0	Chlamydia trachomatis A/HAR-13
	0	0	0	0	0	Chlamydia trachomatis A/HAR-13 plasmid pCTA
	0	0	0	0	0	Chlamydia trachomatis L2b/UCH-1/proctitis chromosome
	0	0	0	0	0	Chlamydia trachomatis 434/Bu chromosome
	0	0	0	0	0	Chlamydia trachomatis B/Jali20/OT chromosome
	0	0	0	0	0	Chlamydia trachomatis B/TZ1A828/OT chromosome
	0	0	0	0	0	Chlamydia trachomatis E/11023 chromosome
	0	0	0	0	0	Chlamydia trachomatis E/150 chromosome
	0	0	0	0	0	Chlamydia trachomatis G/9768 chromosome
	0	0	0	0	0	Chlamydia trachomatis G/11222 chromosome
	0	0	0	0	0	Chlamydia trachomatis G/11074 chromosome
	0	0	0	0	0	Chlamydia trachomatis Sweden2
	0	0	0	0	0	Chlamydia trachomatis G/9301 chromosome
	0	0	0	0	0	Chlamydia trachomatis D-EC chromosome
	0	0	0	0	0	Chlamydia trachomatis D-EC plasmid pCTDEC1
	0	0	0	0	0	Chlamydia trachomatis D-LC chromosome
	0	0	0	0	0	Chlamydia trachomatis D-LC plasmid pCTDLC1
	0	0	0	0	0	Chlamydia trachomatis A2497 chromosome
	0	0	0	0	0	Chlamydia trachomatis A2497 plasmid0001
	0	0	0	0	0	Chlamydia trachomatis L2c chromosome
	0	0	0	0	0	Chlamydia trachomatis A2497
	0	0	0	0	0	Chlamydia trachomatis F/SW4
	0	0	0	0	0	Chlamydia trachomatis E/SW3
	0	0	0	0	0	Chlamydia trachomatis F/SW5
	0	0	0	0	0	Chromobacterium violaceum ATCC 12472 chromosome
	0	1	0	0	0	Citrobacter koseri ATCC BAA-895 chromosome
	0	0	0	0	0	Citrobacter koseri ATCC BAA-895 plasmid pCKO3
	0	0	0	0	0	Citrobacter koseri ATCC BAA-895 plasmid pCKO2
	1	0	0	0	0	Citrobacter rodentium ICC168 chromosome
	0	0	0	0	0	Citrobacter rodentium ICC168 plasmid pCROD1
	0	0	0	0	0	Citrobacter rodentium ICC168 plasmid pCROD2
	0	0	0	0	0	Citrobacter rodentium ICC168 plasmid pCROD3
	0	1	1	0	1	Clostridium acetobutylicum ATCC 824 chromosome
	0	0	0	0	0	Clostridium acetobutylicum ATCC 824 plasmid pSOL1
	0	1	1	0	1	Clostridium acetobutylicum EA 2018 chromosome
	0	0	0	0	0	Clostridium acetobutylicum EA 2018 EA2018plasmid
	0	1	1	0	1	Clostridium acetobutylicum DSM 1731 chromosome
	0	0	0	0	0	Clostridium acetobutylicum DSM 1731 plasmid pSMBa
	0	0	0	0	0	Clostridium acetobutylicum DSM 1731 plasmid pSMBb
	0	1	1	0	1	Clostridium acidurici 9a chromosome
	0	0	0	0	0	Clostridium acidurici 9a plasmid pCuri3
	2	6	1	0	0	Candidatus Cloacamonas acidaminovorans.
	0	0	0	0	2	Clostridium beijerinckii NCIMB 8052 chromosome
	1	2	0	0	0	Clostridium sp. BNL1100 chromosome
	0	1	1	0	1	Clostridium botulinum B1 str. Okra chromosome
	0	0	0	0	0	Clostridium botulinum B1 str. Okra plasmid pCLD
	1	0	1	0	1	Clostridium botulinum A3 str. Loch Maree chromosome
	0	0	0	0	0	Clostridium botulinum A3 str. Loch Maree plasmid pCLK
	1	1	0	0	0	Clostridium botulinum B str. Eklund 17B chromosome
	0	0	0	0	0	Clostridium botulinum B str. Eklund 17B plasmid pCLL
	0	1	0	0	0	Clostridium botulinum E3 str. Alaska E43 chromosome
	1	0	1	0	2	Clostridium botulinum A str. ATCC 3502 chromosome
	0	0	0	0	0	Clostridium botulinum A str. ATCC 3502 plasmid pBOT3502
	1	1	1	0	2	Clostridium botulinum A str. ATCC 19397 chromosome
	0	1	1	0	0	Clostridium botulinum F str. Langeland chromosome
	0	0	0	0	0	Clostridium botulinum F str. Langeland plasmid pCLI
	1	1	1	0	2	Clostridium botulinum A str. Hall chromosome
	0	0	1	0	1	Clostridium botulinum Ba4 str. 657 chromosome
	0	0	0	0	0	Clostridium botulinum Ba4 str. 657 plasmid pCLJ2
	0	0	0	0	0	Clostridium botulinum Ba4 str. 657 plasmid pCLJ
	2	0	1	0	0	Clostridium botulinum A2 str. Kyoto chromosome
	0	0	0	0	1	Clostridium botulinum BKT015925 chromosome
	0	0	0	0	0	Clostridium botulinum BKT015925 plasmid p1BKT015925
	0	0	0	0	0	Clostridium botulinum BKT015925 plasmid p3BKT015925
	0	0	0	0	0	Clostridium botulinum BKT015925 plasmid p5BKT015925
	0	0	0	0	0	Clostridium botulinum BKT015925 plasmid p2BKT015925
	0	0	0	0	0	Clostridium botulinum BKT015925 plasmid p4BKT015925
	0	1	1	0	0	Clostridium botulinum F str. 230613 chromosome
	0	0	0	0	0	Clostridium botulinum F str. 230613 plasmid pCBF
	1	0	2	0	1	Clostridium botulinum H04402 065
	0	0	0	0	0	Clostridium botulinum B str. Eklund 17B(NRP)
	3	0	0	1	1	Clostridium clariflavum DSM 19732 chromosome
	1	1	0	0	0	Clostridium cellulolyticum H10 chromosome
	1	1	0	0	1	Clostridium cellulovorans 743B chromosome
	0	0	1	0	1	Clostridium difficile 630
	0	0	0	0	0	Clostridium difficile 630 plasmid pCD630
	1	0	1	0	2	Clostridium difficile R20291 chromosome
	1	0	1	0	2	Clostridium difficile CD196 chromosome
	0	0	0	0	0	Clostridium difficile CF5
	0	0	0	0	0	Clostridium difficile M120
	0	0	0	0	0	Clostridium difficile 2007855
	0	0	1	0	2	Clostridium difficile BI1
	0	0	0	0	0	Clostridium difficile BI1 plasmid pCDBI1
	0	0	0	0	0	Clostridium difficile BI1
	1	0	0	1	0	Clostridiales genomosp. BVAB3 str. UPII9-5 chromosome
	0	1	0	1	0	Clostridium kluyveri DSM 555 chromosome
	0	0	0	0	0	Clostridium kluyveri DSM 555 plasmid pCKL555A
	0	1	0	1	0	Clostridium kluyveri NBRC 12016
	0	0	0	0	0	Clostridium kluyveri NBRC 12016 plasmid pCKL1
	0	2	0	0	3	Clostridium lentocellum DSM 5427 chromosome
	1	0	1	0	1	Clostridium ljungdahlii DSM 13528 chromosome
	0	0	0	0	0	Clavibacter michiganensis subsp. sepedonicus chromosome
	0	0	0	0	0	Clavibacter michiganensis subsp. sepedonicus plasmid pCS1
	0	0	0	0	0	Clavibacter michiganensis subsp. sepedonicus plasmid pCSL1
	0	0	0	0	0	Clavibacter michiganensis subsp. michiganensis NCPPB 382
	0	0	0	0	0	Clavibacter michiganensis subsp. michiganensis NCPPB 382 plasmid
	0	0	0	0	0	Clavibacter michiganensis subsp. michiganensis NCPPB 382 plasmid
	1	0	0	0	2	Clostridium novyi NT chromosome
	0	0	0	0	0	Clostridium perfringens str. 13 chromosome
	0	0	0	0	0	Clostridium perfringens str. 13 plasmid pCP13
	1	2	0	1	1	Clostridium perfringens ATCC 13124 chromosome
	0	0	0	0	0	Clostridium perfringens SM101 chromosome
	0	0	0	0	0	Clostridium perfringens SM101 plasmid pSM101A
	0	0	0	0	0	Clostridium perfringens SM101 plasmid pSM101B
	0	0	0	0	0	Clostridium phage phiSM101 chromosome
	0	0	0	0	0	Clostridium phytofermentans ISDg chromosome
	0	0	0	0	0	Clostridium saccharolyticum WM1 chromosome
	2	0	0	0	0	Clostridium stercorarium subsp. stercorarium DSM 8532
	2	2	1	0	2	Clostridium sticklandii DSM 519 chromosome
	1	1	0	0	3	Clostridium sp. SY8519
	0	1	0	0	3	Clostridium tetani E88 chromosome
	0	0	0	0	0	Clostridium tetani E88 plasmid pE88
	0	4	0	1	0	Clostridium thermocellum ATCC 27405 chromosome
	0	1	0	0	0	Clostridium thermocellum DSM 1313 chromosome
	1	1	0	0	0	Coraliomargarita akajimensis DSM 45221 chromosome
	1	1	0	0	2	Corynebacterium aurimucosum ATCC 700975 chromosome
	0	0	0	0	0	Corynebacterium aurimucosum ATCC 700975 plasmid pET44827
	0	0	0	0	0	Coxiella burnetii RSA 493 chromosome
	0	0	0	0	0	Coxiella burnetii RSA 493 plasmid pQpH1
	0	0	0	0	0	Coxiella burnetii RSA 331 chromosome
	0	0	0	0	0	Coxiella burnetii RSA 331 plasmid QpH1
	0	0	0	0	0	Coxiella burnetii CbuG_Q212 chromosome
	0	0	0	0	0	Coxiella burnetii CbuK_Q154 chromosome
	0	0	0	0	0	Coxiella burnetii CbuK_Q154 plasmid pQpRS_K_Q154
	0	0	0	0	0	Coxiella burnetii Dugway 5J108-111 chromosome
	0	0	0	0	0	Coxiella burnetii Dugway 5J108-111 plasmid pQpDG
	0	0	0	0	3	Corallococcus coralloides DSM 2259 chromosome
	1	0	1	1	1	Corynebacterium diphtheriae NCTC 13129 chromosome
	2	0	1	1	1	Corynebacterium diphtheriae 241 chromosome
	1	0	1	0	2	Corynebacterium diphtheriae 31A chromosome
	1	1	2	1	0	Corynebacterium diphtheriae BH8 chromosome
	2	0	1	0	1	Corynebacterium diphtheriae C7 (beta) chromosome
	1	0	1	0	1	Corynebacterium diphtheriae CDCE 8392 chromosome
	2	0	1	1	1	Corynebacterium diphtheriae HC01 chromosome
	1	0	0	2	1	Corynebacterium diphtheriae HC02 chromosome
	1	1	1	1	1	Corynebacterium diphtheriae HC04 chromosome
	3	0	1	0	2	Corynebacterium diphtheriae INCA 402 chromosome
	2	0	1	1	1	Corynebacterium diphtheriae PW8 chromosome
	1	1	1	1	1	Corynebacterium diphtheriae VA01 chromosome
	1	0	1	2	1	Corynebacterium diphtheriae HC03 chromosome
	3	1	0	0	0	Corynebacterium efficiens YS-314 chromosome
	0	0	0	0	0	Corynebacterium efficiens YS-314 plasmid pCE2
	0	0	0	0	1	Corynebacterium efficiens YS-314 plasmid pCE3
	1	0	0	0	0	Collimonas fungivorans Ter331 chromosome
	0	1	1	0	1	Corynebacterium glutamicum ATCC 13032
	0	1	1	0	1	Corynebacterium glutamicum ATCC 13032
	0	0	0	0	3	Corynebacterium glutamicum R chromosome
	0	0	0	0	0	Corynebacterium glutamicum R plasmid pCGR1
	0	0	0	0	0	Coriobacterium glomerans PW2 chromosome
	2	1	0	0	2	Corynebacterium jeikeium K411 chromosome
	0	0	0	0	0	Corynebacterium jeikeium K411 plasmid pKW4
	0	0	2	0	0	Corynebacterium kroppenstedtii DSM 44385 chromosome
	0	0	0	0	0	Corynebacterium pseudotuberculosis 1002 chromosome
	0	0	1	0	0	Corynebacterium pseudotuberculosis I19 chromosome
	0	0	1	0	0	Corynebacterium pseudotuberculosis C231 chromosome
	0	0	1	0	0	Corynebacterium pseudotuberculosis 42/02-A chromosome
	0	0	0	0	0	Corynebacterium pseudotuberculosis 258 chromosome
	0	0	0	0	0	Corynebacterium pseudotuberculosis 1/06-A chromosome
	0	0	1	0	0	Corynebacterium pseudotuberculosis 267 chromosome
	0	0	0	0	0	Corynebacterium pseudotuberculosis 316 chromosome
	0	0	0	0	0	Corynebacterium pseudotuberculosis 31 chromosome
	0	0	0	0	0	Corynebacterium pseudotuberculosis 3/99-5 chromosome
	0	0	0	0	0	Corynebacterium pseudotuberculosis CIP 52.97 chromosome
	0	0	0	0	0	Corynebacterium pseudotuberculosis P54B96 chromosome
	0	0	1	0	0	Corynebacterium pseudotuberculosis PAT10 chromosome
	0	0	0	0	0	Corynebacterium pseudotuberculosis Cp162 chromosome
	1	1	0	0	0	Coprothermobacter proteolyticus DSM 5265 chromosome
	0	0	0	0	2	Colwellia psychrerythraea 34H chromosome
	0	0	1	0	0	Corynebacterium pseudotuberculosis FRC41 chromosome
	0	1	1	1	0	Corynebacterium resistens DSM 45100 chromosome
	1	0	0	0	0	Comamonas testosteroni CNB-2 chromosome
	0	0	0	0	0	Corynebacterium ulcerans BR-AD22 chromosome
	0	0	0	0	0	Corynebacterium ulcerans 809 chromosome
	1	0	0	0	0	Corynebacterium ulcerans 0102
	4	0	0	0	1	Corynebacterium urealyticum DSM 7109 chromosome
	0	0	0	0	0	Corynebacterium variabile DSM 44702 chromosome
	0	0	0	0	0	Conexibacter woesei DSM 14684 chromosome
	0	0	1	0	0	Croceibacter atlanticus HTCC2559 chromosome
	1	0	0	0	0	Cryptobacterium curtum DSM 15641 chromosome
	0	4	1	0	2	Crinalium epipsammum PCC 9333 chromosome
	0	0	0	0	0	Crinalium epipsammum PCC 9333 plasmid pCRI9333.02
	0	0	0	0	0	Crinalium epipsammum PCC 9333 plasmid pCRI9333.04
	0	0	0	0	0	Crinalium epipsammum PCC 9333 plasmid pCRI9333.05
	1	0	0	0	0	Crinalium epipsammum PCC 9333 plasmid pCRI9333.07
	1	0	0	0	0	Crinalium epipsammum PCC 9333 plasmid pCRI9333.03
	0	0	0	0	0	Crinalium epipsammum PCC 9333 plasmid pCRI9333.06
	0	0	0	0	0	Crinalium epipsammum PCC 9333 plasmid pCRI9333.08
	0	0	0	0	0	Crinalium epipsammum PCC 9333 plasmid pCRI9333.01
	0	0	0	0	0	Cronobacter sakazakii ES15 chromosome
	0	0	0	0	0	Cronobacter turicensis z3032 chromosome
	0	0	0	0	0	Cronobacter turicensis z3032 plasmid pCTU1
	0	0	0	0	0	Cronobacter turicensis z3032 plasmid pCTU2
	0	0	0	0	0	Cronobacter turicensis z3032 plasmid pCTU3
	0	0	0	0	1	Cupriavidus metallidurans CH34 chromosome
	0	0	0	0	0	Cupriavidus metallidurans CH34 megaplasmid
	0	0	0	0	0	Cupriavidus metallidurans CH34 plasmid pMOL28
	0	0	0	0	0	Cupriavidus metallidurans CH34 plasmid pMOL30
	0	0	0	0	0	Cupriavidus necator N-1 chromosome 1
	0	0	0	0	0	Cupriavidus necator N-1 chromosome 2
	0	0	0	0	0	Cupriavidus necator N-1 plasmid BB1p
	0	0	0	0	0	Cupriavidus necator N-1 plasmid BB2p
	1	0	0	0	0	Cupriavidus taiwanensis LMG 19424 chromosome 1
	0	0	0	0	0	Cupriavidus taiwanensis LMG 19424 chromosome 2
	0	0	1	1	0	Cupriavidus taiwanensis LMG 19424 plasmid pRALTA
	0	2	3	0	1	Cyanobacterium aponinum PCC 10605 chromosome
	0	0	0	0	0	Cyanobacterium aponinum PCC 10605 plasmid pCYAN10605.01
	1	0	0	0	0	Cyanobium gracile PCC 6307 chromosome
	0	0	0	0	1	Cytophaga hutchinsonii ATCC 33406 chromosome
	1	0	1	0	0	Cyclobacterium marinum DSM 745 chromosome
	2	1	0	0	0	Cycloclasticus sp. P1 chromosome
	1	0	0	0	2	Cyanobacterium stanieri PCC 7202 chromosome
	2	1	2	0	1	Cylindrospermum stagnale PCC 7417
	0	0	0	0	0	Cylindrospermum stagnale PCC 7417 plasmid pCYLST.02
	0	0	0	0	0	Cylindrospermum stagnale PCC 7417 plasmid pCYLST.03
	0	0	0	0	0	Cylindrospermum stagnale PCC 7417 plasmid pCYLST.01
	0	6	0	0	5	Cyanothece sp. ATCC 51142 chromosome circular
	0	0	1	0	0	Cyanothece sp. ATCC 51142 chromosome linear
	0	0	0	0	0	Cyanothece sp. ATCC 51142 plasmid A
	0	0	0	0	0	Cyanothece sp. ATCC 51142 plasmid B
	0	0	0	0	0	Cyanothece sp. ATCC 51142 plasmid C
	0	0	0	0	0	Cyanothece sp. ATCC 51142 plasmid D
	1	3	0	0	2	Cyanothece sp. PCC 8801 chromosome
	0	0	0	0	0	Cyanothece sp. PCC 8801 plasmid pP880103
	0	0	0	0	0	Cyanothece sp. PCC 8801 plasmid pP880102
	0	0	0	0	0	Cyanothece sp. PCC 8801 plasmid pP880101
	0	2	0	0	0	Cyanothece sp. PCC 7424 chromosome
	0	0	0	0	0	Cyanothece sp. PCC 7424 plasmid pP742401
	0	0	0	0	0	Cyanothece sp. PCC 7424 plasmid pP742402
	0	0	0	0	0	Cyanothece sp. PCC 7424 plasmid pP742406
	0	0	0	0	0	Cyanothece sp. PCC 7424 plasmid pP742405
	0	0	0	0	0	Cyanothece sp. PCC 7424 plasmid pP742404
	0	0	0	0	0	Cyanothece sp. PCC 7424 plasmid pP742403
	0	1	1	0	2	Cyanothece sp. PCC 7425 chromosome
	0	0	0	0	0	Cyanothece sp. PCC 7425 plasmid pP742503
	0	0	0	0	0	Cyanothece sp. PCC 7425 plasmid pP742502
	0	0	0	0	0	Cyanothece sp. PCC 7425 plasmid pP742501
	0	4	0	0	2	Cyanothece sp. PCC 8802 chromosome
	0	0	0	0	0	Cyanothece sp. PCC 8802 plasmid pP880204
	0	0	0	0	0	Cyanothece sp. PCC 8802 plasmid pP880203
	0	0	0	0	0	Cyanothece sp. PCC 8802 plasmid pP880202
	0	0	0	0	0	Cyanothece sp. PCC 8802 plasmid pP880201
	2	4	0	0	0	Cyanothece sp. PCC 7822 chromosome
	0	0	0	0	0	Cyanothece sp. PCC 7822 plasmid Cy782203
	0	0	0	0	0	Cyanothece sp. PCC 7822 plasmid Cy782204
	0	0	0	0	0	Cyanothece sp. PCC 7822 plasmid Cy782205
	0	0	0	0	0	Cyanothece sp. PCC 7822 plasmid Cy782201
	0	0	0	0	0	Cyanothece sp. PCC 7822 plasmid Cy782202
	0	0	0	0	0	Cyanothece sp. PCC 7822 plasmid Cy782206
	0	0	0	0	0	Cyanobacterium UCYN-A
	0	0	0	0	0	Synechococcus sp. JA-3-3Ab chromosome
	0	0	0	0	1	Synechococcus sp. JA-2-3B'a(2-13) chromosome
	0	5	1	0	0	Dactylococcopsis salina PCC 8305 chromosome
	0	0	0	1	0	Delftia acidovorans SPH-1 chromosome
	2	0	0	0	0	Denitrovibrio acetiphilus DSM 12809 chromosome
	1	0	0	0	1	Desulfovibrio africanus str. Walvis Bay chromosome
	1	0	0	1	2	Desulfosporosinus acidiphilus SJ4 chromosome
	0	0	0	0	0	Desulfosporosinus acidiphilus SJ4 plasmid pDESACI.01
	0	0	0	0	0	Desulfosporosinus acidiphilus SJ4 plasmid pDESACI.02
	1	1	0	0	0	Desulfurivibrio alkaliphilus AHT2 chromosome
	0	0	0	0	0	Desulfatibacillum alkenivorans AK-01 chromosome
	0	0	5	0	1	Desulfobacca acetoxidans DSM 11109 chromosome
	1	0	0	0	0	Dechloromonas aromatica RCB
	0	0	2	0	1	Desulfovibrio aespoeensis Aspo-2 chromosome
	2	0	1	0	2	Desulfobacterium autotrophicum HRM2 chromosome
	0	0	0	0	0	Desulfobacterium autotrophicum HRM2 plasmid pHRM2a
	0	0	0	1	0	Candidatus Desulforudis audaxviator MP104C chromosome
	0	1	0	0	1	Desulfotomaculum acetoxidans DSM 771 chromosome
	0	1	0	0	1	Desulfomicrobium baculatum DSM 4028
	1	0	0	1	1	Desulfarculus baarsii DSM 2075 chromosome
	1	0	0	0	0	Desulfotomaculum carboxydivorans CO-1-SRB chromosome
	1	0	0	1	0	Dehalobacter sp. CF chromosome
	1	0	0	0	0	Delftia sp. Cs1-4 chromosome
	0	0	1	0	0	Dehalobacter sp. DCA chromosome
	4	0	0	0	0	Desulfovibrio alaskensis G20 chromosome
	0	1	0	0	0	Desulfovibrio desulfuricans subsp. desulfuricans str. ATCC 27774
	0	1	0	0	0	Desulfitobacterium dehalogenans ATCC 51507 chromosome
	3	1	0	0	2	Desulfitobacterium dichloroeliminans LMG P-21439 chromosome
	0	0	0	0	0	Deferribacter desulfuricans SSM1
	0	0	0	0	0	Deferribacter desulfuricans SSM1 megaplasmid pDF308
	2	0	1	0	0	Desulfovibrio desulfuricans ND132 chromosome
	0	0	0	1	0	Dehalococcoides ethenogenes 195
	0	0	0	0	0	Desulfurococcus fermentans DSM 16532 chromosome
	0	1	1	0	0	Deinococcus geothermalis DSM 11300
	0	0	0	0	0	Deinococcus geothermalis DSM 11300 plasmid pDGEO01
	1	0	0	0	0	Deinococcus geothermalis DSM 11300 plasmid pDGEO02
	0	0	0	0	0	Deinococcus gobiensis I-0 chromosome
	1	0	0	0	0	Deinococcus gobiensis I-0 plasmid P3
	0	0	0	0	0	Deinococcus gobiensis I-0 plasmid P2
	0	0	0	0	0	Deinococcus gobiensis I-0 plasmid P4
	0	0	0	0	0	Deinococcus gobiensis I-0 plasmid P6
	0	0	0	0	0	Deinococcus gobiensis I-0 plasmid P1
	0	0	0	0	0	Deinococcus gobiensis I-0 plasmid P5
	0	0	0	0	0	Dehalococcoides sp. GT chromosome
	0	1	0	0	0	Desulfitobacterium hafniense Y51 chromosome
	1	1	0	0	0	Desulfitobacterium hafniense DCB-2 chromosome
	1	1	0	0	0	Desulfovibrio hydrothermalis AM13 = DSM 14728 chromosome
	0	0	0	0	0	Desulfovibrio hydrothermalis AM13 = DSM 14728 plasmid DESAM_p
	1	0	0	0	0	Desulfurispirillum indicum S5 chromosome
	0	0	1	0	0	Desulfurococcus kamchatkensis 1221n chromosome
	0	0	1	0	0	Desulfotomaculum kuznetsovii DSM 6115 chromosome
	2	1	1	1	0	Dehalogenimonas lykanthroporepellens BL-DC-9 chromosome
	1	1	0	0	0	Desulfovibrio magneticus RS-1
	0	0	0	0	0	Desulfovibrio magneticus RS-1 plasmid pDMC1
	0	0	0	0	0	Desulfovibrio magneticus RS-1 plasmid pDMC2
	0	0	0	0	0	Desulfosporosinus meridiei DSM 13257 chromosome
	0	1	0	0	0	Deinococcus maricopensis DSM 21211 chromosome
	0	0	0	0	0	Desulfurococcus mucosus DSM 2162 chromosome
	6	3	0	0	0	Desulfococcus oleovorans Hxd3 chromosome
	1	0	0	0	0	Desulfosporosinus orientis DSM 765 chromosome
	0	0	0	0	3	Deinococcus peraridilitoris DSM 19664 chromosome
	0	0	0	0	0	Deinococcus peraridilitoris DSM 19664 plasmid pDEIPE02
	0	0	0	0	0	Deinococcus peraridilitoris DSM 19664 plasmid pDEIPE01
	1	0	0	1	1	Desulfobulbus propionicus DSM 2032 chromosome
	0	0	0	0	3	Desulfotalea psychrophila LSv54
	0	0	0	0	0	Desulfotalea psychrophila LSv54 plasmid large
	0	0	0	0	0	Desulfotalea psychrophila LSv54 plasmid small
	2	0	1	0	0	Deinococcus proteolyticus MRP chromosome
	0	0	1	0	0	Deinococcus proteolyticus MRP plasmid pDEIPR02
	0	0	0	0	0	Deinococcus proteolyticus MRP plasmid pDEIPR04
	0	0	0	0	0	Deinococcus proteolyticus MRP plasmid pDEIPR01
	0	0	0	0	0	Deinococcus proteolyticus MRP plasmid pDEIPR03
	0	0	1	0	2	Deinococcus radiodurans R1 chromosome 1
	0	0	1	0	0	Deinococcus radiodurans R1 chromosome 2
	0	0	0	0	0	Deinococcus radiodurans R1 plasmid MP1
	0	0	0	0	0	Deinococcus radiodurans R1 plasmid CP1
	0	1	0	3	3	Desulfotomaculum reducens MI-1 chromosome
	0	0	0	0	0	Desulfotomaculum ruminis DSM 2154 chromosome
	1	0	0	0	0	Desulfovibrio salexigens DSM 2638 chromosome
	0	1	0	0	1	Deinococcus deserti VCD115 chromosome
	0	0	0	0	0	Deinococcus deserti VCD115 plasmid 1
	0	0	0	0	0	Deinococcus deserti VCD115 plasmid 3
	0	0	0	0	0	Deinococcus deserti VCD115 plasmid 2
	1	0	0	0	0	Dehalococcoides sp. CBDB1 chromosome
	0	1	0	0	0	Dehalococcoides sp. BAV1 chromosome
	0	0	0	1	0	Dechlorosoma suillum PS chromosome
	0	2	0	1	0	Desulfurobacterium thermolithotrophum DSM 11699 chromosome
	0	0	0	0	0	Desulfomonile tiedjei DSM 6799 chromosome
	0	0	0	0	0	Desulfomonile tiedjei DSM 6799 plasmid pDESTI.01
	3	0	0	0	0	Desulfobacula toluolica Tol2
	0	0	0	0	0	Dehalococcoides sp. VS chromosome
	0	0	1	0	0	Desulfovibrio vulgaris str. Hildenborough chromosome
	0	1	0	0	0	Desulfovibrio vulgaris str. Hildenborough plasmid pDV
	2	0	0	0	0	Desulfovibrio vulgaris DP4 chromosome
	0	0	0	0	0	Desulfovibrio vulgaris DP4 plasmid pDVUL01
	0	0	0	0	0	Desulfovibrio vulgaris str. 'Miyazaki F' chromosome
	1	0	1	0	0	Desulfovibrio vulgaris RCH1 chromosome
	0	1	0	0	0	Desulfovibrio vulgaris RCH1 plasmid pDEVAL01
	0	0	0	0	1	Desulfohalobium retbaense DSM 5692 chromosome
	0	1	0	0	0	Desulfohalobium retbaense DSM 5692 plasmid pDRET01
	0	0	1	1	0	Dickeya dadantii Ech703 chromosome
	1	0	0	0	1	Dickeya dadantii Ech586 chromosome
	0	0	0	0	0	Dickeya dadantii 3937 chromosome
	1	0	0	0	0	Dichelobacter nodosus VCS1703A chromosome
	0	0	0	0	1	Dinoroseobacter shibae DFL 12 chromosome
	0	0	0	0	0	Dinoroseobacter shibae DFL 12 plasmid pDSHI01
	0	0	0	0	0	Dinoroseobacter shibae DFL 12 plasmid pDSHI02
	0	0	0	0	0	Dinoroseobacter shibae DFL 12 plasmid pDSHI03
	0	0	0	0	0	Dinoroseobacter shibae DFL 12 plasmid pDSHI04
	0	0	0	0	0	Dinoroseobacter shibae DFL 12 plasmid pDSHI05
	0	0	0	0	0	Acidovorax ebreus TPSY chromosome
	0	1	1	0	0	Dictyoglomus thermophilum H-6-12
	0	0	0	0	0	Dictyoglomus turgidum DSM 6724 chromosome
	4	0	0	0	1	Dickeya zeae Ech1591 chromosome
	0	0	0	1	1	Dyadobacter fermentans DSM 18053 chromosome
	2	1	0	0	0	Echinicola vietnamensis DSM 17526 chromosome
	5	1	0	0	1	Edwardsiella ictaluri 93-146 chromosome
	0	0	0	0	0	Edwardsiella tarda EIB202 chromosome
	0	0	0	0	0	Edwardsiella tarda EIB202 plasmid pEIB202
	1	0	0	0	0	Edwardsiella tarda FL6-60 chromosome
	0	0	0	0	0	Edwardsiella tarda FL6-60 plasmid pFL6-60
	1	0	0	0	0	Eggerthella lenta DSM 2243 chromosome
	1	0	0	0	0	Eggerthella sp. YY7918
	0	0	0	0	0	Ehrlichia canis str. Jake chromosome
	0	0	0	0	0	Ehrlichia chaffeensis str. Arkansas
	0	0	0	0	0	Ehrlichia ruminantium str. Welgevonden chromosome
	0	0	0	0	0	Ehrlichia ruminantium str. Gardel
	0	0	0	0	0	Ehrlichia ruminantium str. Welgevonden
	0	0	0	1	0	Elusimicrobium minutum Pei191 chromosome
	1	1	0	0	2	Emticicia oligotrophica DSM 17448 chromosome
	0	0	0	0	1	Emticicia oligotrophica DSM 17448 plasmid pEMTOL01
	0	0	0	0	0	Emticicia oligotrophica DSM 17448 plasmid pEMTOL03
	0	0	0	0	0	Emticicia oligotrophica DSM 17448 plasmid pEMTOL04
	0	0	0	0	0	Emticicia oligotrophica DSM 17448 plasmid pEMTOL05
	0	0	0	0	0	Emticicia oligotrophica DSM 17448 plasmid pEMTOL02
	1	0	0	0	0	Enterobacter aerogenes KCTC 2190 chromosome
	0	0	0	0	1	Enterobacter asburiae LF7a chromosome
	0	0	0	0	0	Enterobacter asburiae LF7a plasmid pENTAS01
	0	0	0	0	0	Enterobacter asburiae LF7a plasmid pENTAS02
	1	0	0	1	0	Enterobacteriaceae bacterium strain FGI 57
	0	0	0	0	0	Enterobacter cloacae subsp. cloacae ATCC 13047 chromosome
	0	0	0	0	0	Enterobacter cloacae subsp. cloacae ATCC 13047 plasmid pECL_B
	0	0	0	0	0	Enterobacter cloacae subsp. cloacae ATCC 13047 plasmid pECL_A
	1	0	1	0	0	Enterobacter cloacae SCF1 chromosome
	1	0	0	0	0	Enterobacter cloacae EcWSU1 chromosome
	0	0	0	0	0	Enterobacter cloacae EcWSU1 plasmid pEcWSU1_A
	0	0	0	0	0	Enterobacter cloacae subsp. dissolvens SDM chromosome
	0	0	0	0	0	Enterobacter cloacae subsp. cloacae ENHKU01 chromosome
	0	0	0	0	1	Enterococcus faecalis V583 chromosome
	0	0	0	0	0	Enterococcus faecalis V583 plasmid pTEF1
	0	0	0	0	0	Enterococcus faecalis V583 plasmid pTEF3
	0	0	0	0	0	Enterococcus faecalis V583 plasmid pTEF2
	0	1	0	0	0	Enterococcus faecalis OG1RF chromosome
	0	0	0	0	1	Enterococcus faecalis 62 chromosome
	0	0	0	0	0	Enterococcus faecalis 62 plasmid EF62pA
	0	0	0	0	0	Enterococcus faecalis 62 plasmid EF62pB
	0	0	0	0	0	Enterococcus faecalis 62 plasmid EF62pC
	0	0	0	0	0	Enterococcus phage EF62phi
	0	0	0	0	0	Enterococcus faecalis D32 chromosome
	0	0	0	0	0	Enterococcus faecalis D32 plasmid EFD32pA
	0	0	0	0	0	Enterococcus faecalis D32 plasmid EFD32pB
	1	1	0	0	0	Enterococcus faecalis str. Symbioflor 1
	1	0	0	0	0	Enterococcus faecium DO chromosome
	0	0	0	0	0	Enterococcus faecium DO plasmid 1
	0	0	0	0	0	Enterococcus faecium DO plasmid 2
	0	0	0	0	0	Enterococcus faecium DO plasmid 3
	1	1	0	0	0	Enterococcus faecium Aus0004 chromosome
	0	0	0	0	0	Enterococcus faecium Aus0004 plasmid AUS0004_p2
	0	0	0	0	0	Enterococcus faecium Aus0004 plasmid AUS0004_p3
	0	0	0	0	0	Enterococcus faecium Aus0004 plasmid AUS0004_p1
	0	0	1	0	0	Enterococcus hirae ATCC 9790 chromosome
	0	0	0	0	0	Enterococcus hirae ATCC 9790 plasmid pTG9790
	0	0	0	0	0	Candidatus Endolissoclinum patella L2 chromosome
	1	0	0	0	0	Cronobacter sakazakii ATCC BAA-894 chromosome
	0	1	0	0	0	Cronobacter sakazakii ATCC BAA-894 plasmid pESA2
	0	0	0	0	0	Cronobacter sakazakii ATCC BAA-894 plasmid pESA3
	0	0	0	0	0	Enterobacter sp. 638
	0	0	0	0	0	Enterobacter sp. 638 plasmid pENTE01
	0	0	0	1	2	Erwinia amylovora ATCC 49946 chromosome
	0	0	0	0	0	Erwinia amylovora ATCC 49946 plasmid 1
	0	0	0	0	0	Erwinia amylovora ATCC 49946 plasmid 2
	0	0	0	1	2	Erwinia amylovora CFBP1430 chromosome
	0	0	0	0	0	Erwinia amylovora CFBP1430 plasmid pEA29
	1	0	0	0	0	Erwinia billingiae Eb661 chromosome
	0	0	0	0	0	Erwinia billingiae Eb661 plasmid pEB170
	0	0	0	0	0	Erwinia billingiae Eb661 plasmid pEB102
	1	0	1	0	0	Pectobacterium atrosepticum SCRI1043 chromosome
	1	0	0	1	0	Erwinia sp. Ejp617 chromosome
	0	0	0	0	0	Erwinia sp. Ejp617 plasmid pJE01
	0	0	0	0	0	Erwinia sp. Ejp617 plasmid pJE02
	0	0	0	0	0	Erwinia sp. Ejp617 plasmid pJE03
	0	0	0	0	0	Erwinia sp. Ejp617 plasmid pJE04
	0	0	0	0	0	Erwinia sp. Ejp617 plasmid pJE05
	0	0	0	0	1	Erythrobacter litoralis HTCC2594 chromosome
	2	1	0	0	0	Erwinia pyrifoliae Ep1/96 chromosome
	0	0	0	0	0	Erwinia pyrifoliae Ep1/96 plasmid pEP36
	0	0	0	0	0	Erwinia pyrifoliae Ep1/96 plasmid pEP03
	0	0	0	0	0	Erwinia pyrifoliae Ep1/96 plasmid pEP05
	0	0	0	0	0	Erwinia pyrifoliae Ep1/96 plasmid pEP2.6
	2	1	0	0	0	Erwinia pyrifoliae DSM 12163
	0	0	0	0	0	Erwinia pyrifoliae DSM 12163 plasmid pEP2.6
	0	0	0	0	0	Erwinia pyrifoliae DSM 12163 plasmid pEP3
	0	0	0	0	0	Erwinia pyrifoliae DSM 12163 plasmid pEP36
	0	0	0	0	0	Erwinia pyrifoliae DSM 12163 plasmid pEp5
	0	0	1	0	1	Erysipelothrix rhusiopathiae str. Fujisawa chromosome
	1	0	0	1	0	Erwinia tasmaniensis Et1/99 chromosome
	0	0	0	0	0	Erwinia tasmaniensis Et1/99 plasmid pET46
	0	0	0	1	0	Erwinia tasmaniensis Et1/99 plasmid pET09
	0	0	0	0	0	Erwinia tasmaniensis Et1/99 plasmid pET35
	0	0	0	0	0	Erwinia tasmaniensis Et1/99 plasmid pET49
	0	0	0	0	0	Erwinia tasmaniensis Et1/99 plasmid pET45
	1	0	0	0	0	Escherichia blattae DSM 4481 chromosome
	1	0	0	0	3	Escherichia coli str. K-12 substr. MG1655 chromosome
	1	0	0	0	1	Escherichia coli O157:H7 str. Sakai chromosome
	0	0	0	0	0	Escherichia coli O157:H7 str. Sakai plasmid pOSAK1
	0	0	0	0	0	Escherichia coli O157:H7 str. Sakai plasmid pO157
	1	0	0	0	0	Escherichia coli O157:H7 str. EDL933 chromosome
	0	0	0	0	0	Escherichia coli O157:H7 EDL933 plasmid pO157
	1	0	0	1	0	Escherichia coli CFT073 chromosome
	1	1	0	0	1	Escherichia coli IAI39 chromosome
	1	0	0	0	3	Escherichia coli str. K-12 substr. W3110
	1	0	0	0	3	Escherichia coli UTI89 chromosome
	0	0	0	0	0	Escherichia coli UTI89 plasmid pUTI89
	1	0	0	0	1	Escherichia coli 536
	1	0	0	0	3	Escherichia coli APEC O1 chromosome
	0	0	0	0	0	Escherichia coli APEC O1 plasmid pAPEC-O1-ColBM
	0	0	0	0	0	Escherichia coli APEC O1 plasmid pAPEC-O1-R
	1	0	0	0	2	Escherichia coli UMN026 chromosome
	0	0	0	0	0	Escherichia coli UMN026 plasmid p1ESCUM
	0	0	0	0	0	Escherichia coli UMN026 plasmid p2ESCUM
	1	0	0	1	0	Escherichia coli 55989 chromosome
	1	0	1	1	1	Escherichia coli ED1a chromosome
	1	0	0	0	1	Escherichia coli S88 chromosome
	0	0	0	0	0	Escherichia coli S88 plasmid pECOS88
	0	1	0	0	0	Escherichia coli IAI1 chromosome
	1	0	0	0	0	Escherichia coli O157:H7 str. EC4115 chromosome
	0	0	0	0	0	Escherichia coli O157:H7 str. EC4115 plasmid pEC4115
	0	0	0	0	0	Escherichia coli O157:H7 str. EC4115 plasmid pO157
	0	0	0	0	1	Escherichia coli HS
	2	0	0	1	1	Escherichia coli E24377A chromosome
	0	0	0	0	0	Escherichia coli E24377A plasmid pETEC_5
	0	0	0	0	0	Escherichia coli E24377A plasmid pETEC_74
	0	0	0	0	0	Escherichia coli E24377A plasmid pETEC_6
	0	0	0	0	0	Escherichia coli E24377A plasmid pETEC_73
	0	0	0	0	0	Escherichia coli E24377A plasmid pETEC_80
	0	0	0	0	0	Escherichia coli E24377A plasmid pETEC_35
	0	0	0	0	0	Escherichia coli str. K-12 substr. DH10B chromosome
	1	0	0	0	1	Escherichia coli SMS-3-5 chromosome
	0	0	0	0	0	Escherichia coli SMS-3-5 plasmid pSMS35_8
	0	0	0	0	0	Escherichia coli SMS-3-5 plasmid pSMS35_4
	0	0	0	0	0	Escherichia coli SMS-3-5 plasmid pSMS35_3
	0	0	0	0	0	Escherichia coli SMS-3-5 plasmid pSMS35_130
	2	0	0	0	1	Escherichia coli O127:H6 str. E2348/69 chromosome
	0	0	0	0	0	Escherichia coli O127:H6 str. E2348/69 plasmid pMAR2
	0	0	0	0	0	Escherichia coli O127:H6 str. E2348/69 plasmid pE2348-2
	0	0	0	0	0	Escherichia coli ATCC 8739 chromosome
	0	0	0	0	1	Escherichia coli SE11 chromosome
	0	0	0	0	0	Escherichia coli SE11 plasmid pSE11-1
	0	0	0	0	0	Escherichia coli SE11 plasmid pSE11-3
	0	0	0	0	0	Escherichia coli SE11 plasmid pSE11-2
	0	0	0	0	0	Escherichia coli SE11 plasmid pSE11-6
	0	0	0	0	0	Escherichia coli SE11 plasmid pSE11-5
	0	0	0	0	0	Escherichia coli SE11 plasmid pSE11-4
	1	0	0	0	2	Escherichia coli BW2952 chromosome
	1	0	0	0	2	Escherichia coli B str. REL606 chromosome
	1	0	0	0	2	Escherichia coli 'BL21-Gold(DE3)pLysS AG' chromosome
	1	0	0	0	2	Escherichia coli BL21(DE3)
	1	0	0	0	0	Escherichia coli O26:H11 str. 11368 chromosome
	0	0	0	0	0	Escherichia coli O26:H11 str. 11368 plasmid pO26_2
	0	1	0	0	0	Escherichia coli O26:H11 str. 11368 plasmid pO26_3
	0	0	0	0	0	Escherichia coli O26:H11 str. 11368 plasmid pO26_1
	0	0	0	0	0	Escherichia coli O26:H11 str. 11368 plasmid pO26_4
	1	0	0	0	0	Escherichia coli O157:H7 str. TW14359 chromosome
	0	0	0	0	0	Escherichia coli O157:H7 str. TW14359 plasmid pO157
	0	2	0	0	0	Escherichia coli O111:H- str. 11128
	0	0	0	0	0	Escherichia coli O111:H- str. 11128 plasmid pO111_1
	0	0	0	0	0	Escherichia coli O111:H- str. 11128 plasmid pO111_3
	0	0	0	0	0	Escherichia coli O111:H- str. 11128 plasmid pO111_4
	0	0	0	0	0	Escherichia coli O111:H- str. 11128 plasmid pO111_5
	0	0	0	0	0	Escherichia coli O111:H- str. 11128 plasmid pO111_2
	0	2	0	0	0	Escherichia coli O103:H2 str. 12009
	0	0	0	0	0	Escherichia coli O103:H2 str. 12009 plasmid pO103
	0	0	0	0	0	Escherichia coli 042
	0	0	0	0	0	Escherichia coli 042 plasmid pAA
	1	0	0	0	0	Escherichia coli O55:H7 str. CB9615 chromosome
	0	0	0	0	0	Escherichia coli O55:H7 str. CB9615 plasmid pO55
	0	0	0	0	2	Escherichia coli UMNK88 chromosome
	0	0	0	0	0	Escherichia coli UMNK88 plasmid pUMNK88
	0	0	0	0	0	Escherichia coli UMNK88 plasmid pUMNK88_Hly
	0	0	0	0	0	Escherichia coli UMNK88 plasmid pUMNK88_Ent
	0	0	0	0	0	Escherichia coli UMNK88 plasmid pUMNK88_91
	0	0	0	0	0	Escherichia coli UMNK88 plasmid pUMNK88_K88
	1	1	0	0	1	Escherichia coli SE15
	0	0	0	0	0	Escherichia coli SE15 plasmid pECSF1
	1	0	0	1	0	Escherichia coli ABU 83972 chromosome
	0	0	0	0	0	Escherichia coli ABU 83972 plasmid pABU
	1	0	0	1	1	Escherichia coli O83:H1 str. NRG 857C chromosome
	0	0	0	0	0	Escherichia coli O83:H1 str. NRG 857C plasmid pO83_CORR
	1	0	0	0	3	Escherichia coli IHE3034 chromosome
	1	0	0	0	3	Escherichia coli UM146 chromosome
	0	0	0	0	0	Escherichia coli UM146 plasmid pUM146
	2	1	1	0	1	Escherichia coli UMNF18
	0	0	0	0	0	Escherichia coli UMNF18 plasmid pUMNF18_IncI1
	0	0	0	0	0	Escherichia coli UMNF18 plasmid pUMNF18_87
	0	0	0	0	0	Escherichia coli UMNF18 plasmid pUMNF18_103
	0	0	0	0	0	Escherichia coli UMNF18 plasmid pUMNF18_IncFV
	0	0	0	0	0	Escherichia coli UMNF18 plasmid pUMNF18_32
	1	0	0	1	1	Escherichia coli LF82
	2	0	1	0	1	Escherichia coli ETEC H10407
	0	0	0	0	0	Escherichia coli ETEC H10407 plasmid p52
	0	0	0	0	0	Escherichia coli ETEC H10407 plasmid p58
	0	0	0	0	0	Escherichia coli ETEC H10407 plasmid p666
	0	0	0	0	0	Escherichia coli ETEC H10407 plasmid p948
	1	0	0	0	2	Escherichia coli BL21(DE3) chromosome
	0	0	0	0	3	Escherichia coli DH1 chromosome
	1	0	0	0	1	Escherichia coli W chromosome
	0	0	0	0	0	Escherichia coli W plasmid pRK1
	0	0	0	0	0	Escherichia coli W plasmid pRK2
	0	0	0	0	3	Escherichia coli DH1
	1	0	0	0	2	Escherichia coli NA114 chromosome
	1	0	0	0	1	Escherichia coli KO11FL chromosome
	0	0	0	0	0	Escherichia coli KO11FL plasmid pEKO1101
	0	0	0	0	0	Escherichia coli KO11FL plasmid pEKO1102
	1	0	0	0	0	Escherichia coli O55:H7 str. RM12579 chromosome
	0	0	0	0	0	Escherichia coli O55:H7 str. RM12579 plasmid p12579_1
	0	0	0	0	0	Escherichia coli O55:H7 str. RM12579 plasmid p12579_3
	0	1	0	0	0	Escherichia coli O55:H7 str. RM12579 plasmid p12579_5
	0	0	0	0	0	Escherichia coli O55:H7 str. RM12579 plasmid p12579_2
	0	0	0	0	0	Escherichia coli O55:H7 str. RM12579 plasmid p12579_4
	1	1	0	0	1	Escherichia coli O7:K1 str. CE10 chromosome
	0	0	0	0	0	Escherichia coli O7:K1 str. CE10 plasmid pCE10A
	0	0	0	0	0	Escherichia coli O7:K1 str. CE10 plasmid pCE10B
	0	1	0	0	0	Escherichia coli O7:K1 str. CE10 plasmid pCE10C
	0	0	0	0	0	Escherichia coli O7:K1 str. CE10 plasmid pCE10D
	1	0	1	0	2	Escherichia coli P12b chromosome
	1	0	0	0	1	Escherichia coli W chromosome
	0	0	0	0	0	Escherichia coli W plasmid pRK2
	0	0	0	0	0	Escherichia coli W plasmid pRK1
	1	0	0	0	0	Escherichia coli Xuzhou21 chromosome
	0	0	0	0	0	Escherichia coli Xuzhou21 plasmid pO157_Sal
	0	0	0	0	0	Escherichia coli Xuzhou21 plasmid pO157
	1	0	0	1	0	Escherichia coli str. 'clone D i14' chromosome
	1	0	0	1	0	Escherichia coli str. 'clone D i2' chromosome
	1	0	0	0	1	Escherichia coli KO11FL chromosome
	0	0	0	0	0	Escherichia coli KO11FL plasmid pRK2
	1	1	0	1	0	Escherichia coli O104:H4 str. 2009EL-2050 chromosome
	0	0	0	0	0	Escherichia coli O104:H4 str. 2009EL-2050 plasmid p09EL50
	0	0	0	0	0	Escherichia coli O104:H4 str. 2009EL-2050 plasmid pG-09EL50
	0	0	0	0	0	Escherichia coli O104:H4 str. 2009EL-2050 plasmid pAA-09EL50
	1	1	0	1	0	Escherichia coli O104:H4 str. 2011C-3493 chromosome
	0	0	0	0	0	Escherichia coli O104:H4 str. 2011C-3493 plasmid pESBL-EA11
	0	0	0	0	0	Escherichia coli O104:H4 str. 2011C-3493 plasmid pG-EA11
	0	0	0	0	0	Escherichia coli O104:H4 str. 2011C-3493 plasmid pAA-EA11
	1	1	0	1	0	Escherichia coli O104:H4 str. 2009EL-2071 chromosome
	0	0	0	0	0	Escherichia coli O104:H4 str. 2009EL-2071 plasmid pAA-09EL71
	0	0	0	0	0	Escherichia coli O104:H4 str. 2009EL-2071 plasmid pG-09EL71
	1	0	0	0	2	Escherichia fergusonii ATCC 35469 chromosome
	0	0	0	0	0	Escherichia fergusonii ATCC 35469 plasmid pEFER
	1	1	0	1	2	Ethanoligenens harbinense YUAN-3 chromosome
	1	2	0	0	0	Eubacterium eligens ATCC 27750 chromosome
	0	0	0	0	0	Eubacterium eligens ATCC 27750 plasmid unnamed
	0	0	0	0	0	Eubacterium eligens ATCC 27750 plasmid unnamed
	1	0	1	0	0	Eubacterium limosum KIST612 chromosome
	0	2	0	1	2	Eubacterium rectale ATCC 33656
	0	0	0	0	1	Exiguobacterium antarcticum B7 chromosome
	0	1	0	0	2	Exiguobacterium sibiricum 255-15 chromosome
	0	0	0	0	0	Exiguobacterium sibiricum 255-15 plasmid pEXIG01
	0	0	0	0	0	Exiguobacterium sibiricum 255-15 plasmid pEXIG02
	0	0	0	0	1	Exiguobacterium sp. AT1b chromosome
	0	0	0	0	0	Ferrimonas balearica DSM 9799 chromosome
	0	0	0	0	0	Fervidicoccus fontis Kam940 chromosome
	1	0	0	0	1	Fervidobacterium nodosum Rt17-B1 chromosome
	0	1	0	0	0	Fervidobacterium pennivorans DSM 9078 chromosome
	0	1	0	0	1	Ferroglobus placidus DSM 10642 chromosome
	1	0	0	0	1	Fibrella aestuarina BUZ 2 drat genome.
	0	0	0	1	0	Fibrella aestuarina BUZ 2 plasmid pFAES01
	2	1	0	0	0	Filifactor alocis ATCC 35896 chromosome
	2	0	0	0	1	Finegoldia magna ATCC 29328 chromosome
	0	1	0	0	0	Finegoldia magna ATCC 29328 plasmid pFMC
	2	2	2	3	0	Fibrobacter succinogenes subsp. succinogenes S85 chromosome
	2	2	2	2	0	Fibrobacter succinogenes subsp. succinogenes S85 chromosome
	0	0	1	0	0	Flavobacteriaceae bacterium 3519-10
	0	4	5	1	1	Flavobacterium branchiophilum FL-15
	0	0	0	0	0	Flavobacterium branchiophilum FL-15 plasmid pFB1
	1	2	1	0	0	Flavobacterium columnare ATCC 49512 chromosome
	0	2	0	0	0	Flavobacterium indicum GPTSA100-9
	1	1	0	0	0	Flavobacterium johnsoniae UW101 chromosome
	1	4	6	0	1	Flexibacter litoralis DSM 6794 chromosome
	1	0	0	0	0	Maribacter sp. HTCC2170 chromosome
	0	2	4	1	0	Flavobacterium psychrophilum JIP02/86 chromosome
	0	0	0	0	0	Flexistipes sinusarabici DSM 4947 chromosome
	1	1	1	0	0	Fluviicola taffensis DSM 16823 chromosome
	1	0	0	0	1	Frankia alni ACN14a chromosome
	1	0	0	0	0	Frateuria aurantia DSM 6220 chromosome
	2	0	1	0	3	Frankia sp. CcI3 chromosome
	0	0	0	0	0	Frankia symbiont of Datisca glomerata chromosome
	0	0	0	0	0	Frankia symbiont of Datisca glomerata plasmid pFSYMDG02
	0	0	0	0	0	Frankia symbiont of Datisca glomerata plasmid pFSYMDG01
	0	0	1	0	1	Frankia sp. EAN1pec chromosome
	0	1	0	0	0	Frankia sp. EuI1c chromosome
	0	0	0	0	0	Francisella noatunensis subsp. orientalis str. Toba 04 chromosome
	1	0	1	0	1	Francisella cf. novicida Fx1 chromosome
	0	0	0	0	2	Francisella cf. novicida 3523 chromosome
	0	0	2	0	1	Francisella philomiragia subsp. philomiragia ATCC 25017 chromosome
	0	0	0	0	0	Francisella philomiragia subsp. philomiragia ATCC 25017 plasmid
	0	0	0	0	1	Francisella tularensis subsp. tularensis WY96-3418 chromosome
	0	0	0	0	1	Francisella tularensis subsp. holarctica LVS chromosome
	0	0	0	0	1	Francisella tularensis subsp. tularensis FSC198 chromosome
	0	0	0	0	1	Francisella tularensis subsp. holarctica OSU18 chromosome
	1	0	1	1	1	Francisella novicida U112 chromosome
	0	0	0	0	1	Francisella tularensis subsp. holarctica FTNF002-00 chromosome
	0	0	0	0	1	Francisella tularensis subsp. mediasiatica FSC147 chromosome
	0	0	0	0	1	Francisella tularensis subsp. tularensis SCHU S4 chromosome
	0	0	0	0	1	Francisella tularensis subsp. tularensis NE061598 chromosome
	0	0	0	0	1	Francisella tularensis subsp. tularensis TI0902 chromosome
	0	0	0	0	1	Francisella tularensis TIGB03 chromosome
	0	0	0	0	1	Francisella tularensis subsp. holarctica F92 chromosome
	0	0	0	0	1	Francisella tularensis subsp. holarctica FSC200 chromosome
	0	0	0	0	2	Francisella sp. TX077308 chromosome
	0	1	0	1	1	Fusobacterium nucleatum subsp. nucleatum ATCC 25586 chromosome
	2	2	1	1	1	Gallibacterium anatis UMN179 chromosome
	0	0	0	0	0	Gallibacterium anatis UMN179 plasmid pUMN179
	5	0	0	0	0	Gallionella capsiferriformans ES-2 chromosome
	0	2	1	0	0	Gardnerella vaginalis 409-05 chromosome
	0	1	0	0	0	Gardnerella vaginalis ATCC 14019 chromosome
	1	1	0	0	0	Gardnerella vaginalis HMP9231 chromosome
	1	0	0	0	1	Geitlerinema sp. PCC 7407 chromosome
	2	0	2	0	1	Gemmatimonas aurantiaca T-27
	0	0	0	0	0	Geobacter bemidjiensis Bem chromosome
	2	0	0	0	1	Geobacillus kaustophilus HTA426 chromosome
	0	1	0	0	0	Geobacillus kaustophilus HTA426 plasmid pHTA426
	3	0	0	0	0	Geobacter lovleyi SZ chromosome
	0	0	1	0	0	Geobacter lovleyi SZ plasmid pGLOV01
	2	1	0	0	0	Geobacter sp. M18 chromosome
	1	1	0	0	1	Geobacter sp. M21 chromosome
	0	1	0	1	0	Geobacter metallireducens GS-15 chromosome
	0	0	0	0	0	Geobacter metallireducens GS-15 plasmid unnamed
	0	0	0	0	2	Geodermatophilus obscurus DSM 43160 chromosome
	2	0	0	1	1	Geobacillus sp. C56-T3 chromosome
	1	0	0	0	0	Paenibacillus sp. Y412MC10 chromosome
	1	1	0	0	0	Geobacter sp. FRC-32 chromosome
	0	0	0	0	1	Geobacter sulfurreducens PCA chromosome
	1	0	0	0	0	Geobacter sulfurreducens KN400 chromosome
	1	0	0	0	3	Geobacillus sp. WCH70 chromosome
	0	1	0	0	0	Geobacillus sp. WCH70 plasmid pWCH7002
	1	0	0	0	0	Geobacillus sp. WCH70 plasmid pWCH7001
	2	0	0	1	1	Geobacillus sp. Y412MC61 chromosome
	0	1	0	0	0	Geobacillus sp. Y412MC61 plasmid pGYMC6101
	3	0	0	0	1	Geobacillus thermoglucosidasius C56-YS93 chromosome
	0	0	0	0	0	Geobacillus thermoglucosidasius C56-YS93 plasmid pGEOTH02
	0	0	0	0	0	Geobacillus thermoglucosidasius C56-YS93 plasmid pGEOTH01
	1	1	1	0	1	Geobacillus thermodenitrificans NG80-2 chromosome
	0	0	0	0	0	Geobacillus thermodenitrificans NG80-2 plasmid pLW1071
	2	0	0	1	1	Geobacillus thermoleovorans CCB_US3_UF5 chromosome
	3	0	1	2	1	Geobacter uraniireducens Rf4 chromosome
	2	0	0	1	1	Geobacillus sp. Y412MC52 chromosome
	0	1	0	0	0	Geobacillus sp. Y412MC52 plasmid pGYMC5201
	1	0	0	0	0	Geobacillus sp. Y4.1MC1 chromosome
	0	0	0	0	0	Geobacillus sp. Y4.1MC1 plasmid pGY4MC101
	1	0	0	0	0	Glaciecola sp. 4H-3-7+YE-5 chromosome
	0	0	0	0	0	Glaciecola sp. 4H-3-7+YE-5 plasmid pGLAAG01
	0	4	0	0	1	Gloeocapsa sp. PCC 7428
	0	0	0	0	0	Gloeocapsa sp. PCC 7428 plasmid pGLO7428.01
	0	0	0	0	0	Gloeocapsa sp. PCC 7428 plasmid pGLO7428.04
	0	0	0	0	0	Gloeocapsa sp. PCC 7428 plasmid pGLO7428.03
	0	0	0	0	0	Gloeocapsa sp. PCC 7428 plasmid pGLO7428.02
	0	0	0	0	0	Gluconacetobacter diazotrophicus PAl 5 chromosome
	0	0	0	0	0	Gluconacetobacter diazotrophicus PAl 5 plasmid pGDIPal5II
	0	0	0	0	0	Gluconacetobacter diazotrophicus PAl 5 plasmid pGDIPal5I
	0	0	0	0	0	Gluconacetobacter diazotrophicus PAl 5 chromosome
	0	0	0	0	0	Gluconacetobacter diazotrophicus PAl 5 plasmid pGDIA01
	1	0	0	0	0	Glaciecola nitratireducens FR1064 chromosome
	0	0	0	0	0	Gluconobacter oxydans 621H chromosome
	1	0	0	0	0	Gluconobacter oxydans 621H plasmid pGOX1
	0	0	0	0	0	Gluconobacter oxydans 621H plasmid pGOX3
	0	0	0	0	0	Gluconobacter oxydans 621H plasmid pGOX4
	0	0	0	0	0	Gluconobacter oxydans 621H plasmid pGOX5
	0	0	0	0	0	Gluconobacter oxydans 621H plasmid pGOX2
	2	0	1	0	0	Gluconobacter oxydans H24 chromosome
	0	0	0	0	0	Gluconobacter oxydans H24 plasmid unnamed
	0	0	1	0	0	Gloeobacter violaceus PCC 7421 chromosome
	2	0	0	0	0	Gluconacetobacter xylinus NBRC 3288
	0	0	0	0	0	Gluconacetobacter xylinus NBRC 3288 plasmid pGXY020
	0	0	0	0	0	Gluconacetobacter xylinus NBRC 3288 plasmid pGXY040
	0	0	0	0	0	Gluconacetobacter xylinus NBRC 3288 plasmid pGXY030
	0	0	0	0	0	Gluconacetobacter xylinus NBRC 3288 plasmid pGXY050
	0	0	0	0	0	Gluconacetobacter xylinus NBRC 3288 plasmid pGXY070
	0	0	1	0	0	Gluconacetobacter xylinus NBRC 3288 plasmid pGXY010
	0	0	0	0	0	Gluconacetobacter xylinus NBRC 3288 plasmid pGXY060
	0	1	2	0	0	Gordonia bronchialis DSM 43247 chromosome
	0	0	1	0	0	Gordonia bronchialis DSM 43247 plasmid pGBRO01
	0	0	0	0	0	Gordonia sp. KTR9 chromosome
	0	0	0	0	0	Gordonia sp. KTR9 plasmid pGKT2
	0	0	0	0	0	Gordonia sp. KTR9 plasmid pGKT1
	0	0	1	0	0	Gordonia sp. KTR9 plasmid pGKT3
	0	0	0	0	0	Gordonia polyisoprenivorans VH2 chromosome
	0	0	0	0	0	Gordonia polyisoprenivorans VH2 plasmid p174
	0	0	1	0	0	Granulibacter bethesdensis CGDNIH1 chromosome
	1	0	1	0	0	Gramella forsetii KT0803 chromosome
	1	1	0	0	0	Granulicella mallensis MP5ACTX8 chromosome
	0	1	0	0	0	Halogeometricum borinquense DSM 11551 chromosome
	0	0	0	0	0	Halogeometricum borinquense DSM 11551 plasmid pHBOR02
	0	0	0	0	0	Halogeometricum borinquense DSM 11551 plasmid pHBOR04
	0	0	0	0	0	Halogeometricum borinquense DSM 11551 plasmid pHBOR01
	0	0	0	0	0	Halogeometricum borinquense DSM 11551 plasmid pHBOR03
	0	0	0	0	0	Halogeometricum borinquense DSM 11551 plasmid pHBOR05
	1	1	0	0	0	Hahella chejuensis KCTC 2396 chromosome
	0	0	1	0	0	Candidatus Hamiltonella defensa 5AT (Acyrthosiphon pisum)
	0	0	0	0	0	Candidatus Hamiltonella defensa 5AT (Acyrthosiphon pisum) plasmid
	0	0	0	0	0	Haemophilus ducreyi 35000HP chromosome
	0	1	0	0	0	Halomonas elongata DSM 2581 chromosome
	1	1	0	0	0	Halorhodospira halophila SL1 chromosome
	0	0	0	0	0	Haloarcula hispanica ATCC 33960 chromosome I
	0	0	0	0	0	Haloarcula hispanica ATCC 33960 chromosome II
	0	0	0	0	0	Haloarcula hispanica ATCC 33960 plasmid pHH400
	0	0	0	0	0	Halobacillus halophilus DSM 2266
	0	0	0	0	0	Halobacillus halophilus DSM 2266 plasmid PL16
	0	0	0	0	0	Halobacillus halophilus DSM 2266 plasmid PL3
	0	0	1	0	0	Halobacteroides halobius DSM 5150
	4	4	0	0	1	Haliscomenobacter hydrossis DSM 1100 chromosome
	0	0	0	0	0	Haliscomenobacter hydrossis DSM 1100 plasmid pHALHY01
	0	0	0	0	0	Haliscomenobacter hydrossis DSM 1100 plasmid pHALHY02
	0	0	0	0	0	Haliscomenobacter hydrossis DSM 1100 plasmid pHALHY03
	1	3	0	0	0	Haemophilus influenzae Rd KW20 chromosome
	3	2	0	0	0	Haemophilus influenzae 86-028NP chromosome
	2	0	0	0	0	Haemophilus influenzae PittEE chromosome
	2	0	0	1	0	Haemophilus influenzae PittGG chromosome
	3	2	2	2	0	Haemophilus influenzae F3031 chromosome
	2	2	1	0	0	Haemophilus influenzae F3047 chromosome
	0	1	0	0	0	Haemophilus influenzae 10810
	2	1	0	0	0	Haemophilus influenzae R2846 chromosome
	2	0	0	2	0	Haemophilus influenzae R2866 chromosome
	0	0	0	0	0	Halalkalicoccus jeotgali B3 chromosome
	0	0	0	0	0	Halalkalicoccus jeotgali B3 plasmid 1
	0	0	0	0	0	Halalkalicoccus jeotgali B3 plasmid 2
	0	0	0	0	0	Halalkalicoccus jeotgali B3 plasmid 3
	0	0	0	0	0	Halalkalicoccus jeotgali B3 plasmid 4
	0	0	0	0	0	Halalkalicoccus jeotgali B3 plasmid 5
	0	0	0	0	0	Halalkalicoccus jeotgali B3 plasmid 6
	0	0	0	0	0	Halorubrum lacusprofundi ATCC 49239 chromosome 1
	0	0	1	0	0	Halorubrum lacusprofundi ATCC 49239 chromosome 2
	0	1	2	0	0	Halorubrum lacusprofundi ATCC 49239 plasmid pHLAC01
	0	0	0	0	1	Haloarcula marismortui ATCC 43049 chromosome I
	0	0	0	0	0	Haloarcula marismortui ATCC 43049 chromosome II
	0	0	0	0	0	Haloarcula marismortui ATCC 43049 plasmid pNG100
	0	0	0	0	0	Haloarcula marismortui ATCC 43049 plasmid pNG600
	0	0	0	0	0	Haloarcula marismortui ATCC 43049 plasmid pNG500
	0	0	0	0	0	Haloarcula marismortui ATCC 43049 plasmid pNG400
	0	0	0	0	0	Haloarcula marismortui ATCC 43049 plasmid pNG300
	0	0	0	0	0	Haloarcula marismortui ATCC 43049 plasmid pNG200
	0	0	0	0	0	Haloarcula marismortui ATCC 43049 plasmid pNG700
	0	0	0	0	0	Haloferax mediterranei ATCC 33500 chromosome
	0	0	0	0	0	Haloferax mediterranei ATCC 33500 plasmid pHM100
	0	0	0	0	0	Haloferax mediterranei ATCC 33500 plasmid pHM300
	0	0	0	0	0	Haloferax mediterranei ATCC 33500 plasmid pHM500
	0	0	0	0	0	Halomicrobium mukohataei DSM 12286 chromosome
	0	0	0	0	0	Halomicrobium mukohataei DSM 12286 plasmid pHmuk01
	0	1	0	0	0	Halothiobacillus neapolitanus c2 chromosome
	1	0	0	0	2	Haliangium ochraceum DSM 14365 chromosome
	2	1	0	0	0	Halothermothrix orenii H 168 chromosome
	3	3	1	2	0	Haemophilus parasuis SH0165 chromosome
	3	3	0	0	0	Halothece sp. PCC 7418 chromosome
	1	0	0	0	0	Haemophilus parainfluenzae T3T1
	1	1	0	0	0	Halanaerobium praevalens DSM 2228 chromosome
	1	0	0	0	0	Halovivax ruber XH-70
	0	0	0	0	0	Halobacterium salinarum R1
	0	0	0	0	0	Halobacterium salinarum R1 plasmid PHS1
	0	0	0	0	0	Halobacterium salinarum R1 plasmid PHS4
	0	0	0	0	0	Halobacterium salinarum R1 plasmid PHS3
	0	0	0	0	0	Halobacterium salinarum R1 plasmid PHS2
	0	1	0	0	1	Halanaerobium hydrogeniformans chromosome
	0	0	1	0	0	Haemophilus somnus 129PT chromosome
	0	0	0	0	0	Haemophilus somnus 129PT plasmid pHS129
	1	2	2	0	0	Haemophilus somnus 2336 chromosome
	1	0	0	0	0	Halobacterium sp. NRC-1 chromosome
	0	0	0	0	0	Halobacterium sp. NRC-1 plasmid pNRC100
	0	0	0	0	0	Halobacterium sp. NRC-1 plasmid pNRC200
	0	0	0	0	0	Haloterrigena turkmenica DSM 5511 chromosome
	0	0	0	0	0	Haloterrigena turkmenica DSM 5511 plasmid pHTUR01
	0	0	0	0	0	Haloterrigena turkmenica DSM 5511 plasmid pHTUR02
	0	0	0	0	0	Haloterrigena turkmenica DSM 5511 plasmid pHTUR03
	0	0	0	0	0	Haloterrigena turkmenica DSM 5511 plasmid pHTUR04
	0	0	0	0	0	Haloterrigena turkmenica DSM 5511 plasmid pHTUR05
	0	0	0	0	0	Haloterrigena turkmenica DSM 5511 plasmid pHTUR06
	1	0	1	0	1	Halorhabdus utahensis DSM 12940 chromosome
	1	0	0	0	0	Haloferax volcanii DS2 chromosome
	0	0	0	0	0	Haloferax volcanii DS2 plasmid pHV4
	0	0	0	0	0	Haloferax volcanii DS2 plasmid pHV1
	0	0	0	0	0	Haloferax volcanii DS2 plasmid pHV2
	0	0	0	0	0	Haloferax volcanii DS2 plasmid pHV3
	0	1	1	0	0	Haloquadratum walsbyi DSM 16790
	0	0	1	0	0	Haloquadratum walsbyi DSM 16790 plasmid PL47
	1	1	0	0	0	Haloquadratum walsbyi C23
	1	0	1	0	0	Haloquadratum walsbyi C23 plasmid PL100
	0	0	0	0	0	Haloquadratum walsbyi C23 plasmid PL6A
	0	0	0	0	0	Haloquadratum walsbyi C23 plasmid PL6B
	0	0	0	0	0	Halopiger xanaduensis SH-6 chromosome
	0	0	0	0	0	Halopiger xanaduensis SH-6 plasmid pHALXA01
	0	0	0	0	0	Halopiger xanaduensis SH-6 plasmid pHALXA03
	0	0	0	0	0	Halopiger xanaduensis SH-6 plasmid pHALXA02
	0	6	2	2	0	Helicobacter acinonychis str. Sheeba chromosome
	0	0	0	0	0	Helicobacter acinonychis str. Sheeba plasmid pHac1
	0	0	0	0	0	Herminiimonas arsenicoxydans chromosome
	1	2	4	0	0	Herpetosiphon aurantiacus DSM 785 chromosome
	0	0	0	0	0	Herpetosiphon aurantiacus DSM 785 plasmid pHAU01
	1	0	0	0	0	Herpetosiphon aurantiacus DSM 785 plasmid pHAU02
	0	3	2	0	1	Helicobacter bizzozeronii CIII-1
	1	0	0	0	0	Helicobacter bizzozeronii CIII-1 plasmid phbz1
	1	3	5	2	0	Helicobacter cetorum MIT 00-7128 chromosome
	0	0	0	0	0	Helicobacter cetorum MIT 00-7128 plasmid pHCW
	2	5	2	1	0	Helicobacter cetorum MIT 99-5656 chromosome
	0	0	0	0	0	Helicobacter cetorum MIT 99-5656 plasmid pHCD
	0	8	3	2	0	Helicobacter cinaedi PAGU611
	0	0	0	0	0	Helicobacter cinaedi PAGU611 plasmid pHci1
	1	3	3	0	1	Helicobacter felis ATCC 49179 chromosome
	0	2	1	0	0	Helicobacter hepaticus ATCC 51449 chromosome
	2	0	0	2	1	Heliobacterium modesticaldum Ice1 chromosome
	1	0	4	0	0	Helicobacter mustelae 12198 chromosome
[truncated: 2,215 more rows]
